# Supplementary material for: Impact of Human Genetic Variation on C-Reactive Protein Concentrations and Acute Appendicitis
Source: Front Immunol. 2022 May 25;13:862742. doi: 10.3389/fimmu.2022.862742 (PMC9174512; doi:10.3389/fimmu.2022.862742)
Supplement: Supplementary file 1 [file Table_1.xlsx]

## Sheet: Additional table 1
Additional table 1: Replication of SNPs associated to CRP-concentration levels in the PanUKBB and to CRP-QTLs identified in our cohort
SNP	CHR	POS	ref_PAN-UKBB	alt_PAN-UKBB	af_EUR_PAN-UKBB	beta_EUR_PAN-UKBB	se_EUR_PAN-UKBB	pval_EUR_PAN-UKBB	ALLELE1	ALLELE2	beta_CRP_HAPPIEST	t.stat_CRP_HAPPIEST	p.value_CRP_HAPPIEST	FDR_CRP_HAPPIEST
rs7844333	8	9359358	T	A	0.2115	0.02314	0.003377	7.278e-12	T	G	-0.334902	-4.17407	3.98633e-05	0.982469
rs7844333	8	9359358	T	G	0.5794	0.02796	0.002692	2.859e-25	T	G	-0.334902	-4.17407	3.98633e-05	0.982469
rs73074046	12	31960649	A	G	0.1486	0.02054	0.003608	1.261e-08	G	A	0.465541	3.91368	0.000113933	0.982469
rs73075931	12	32003109	A	T	0.1565	0.01633	0.003559	4.458e-06	T	A	0.444994	3.9016	0.000119464	0.982469
rs4931576	12	32007106	G	A	0.1565	0.01646	0.003561	3.759e-06	A	G	0.444868	3.90093	0.000119776	0.982469
rs71455687	12	32007601	C	T	0.1566	0.01644	0.00356	3.863e-06	T	C	0.444868	3.90092	0.000119784	0.982469
rs145409138	12	31961708	C	T	0.1478	0.0207	0.003624	1.122e-08	T	C	0.463787	3.89612	0.000122056	0.982469
rs34580801	12	32002171	G	A	0.1564	0.0168	0.00356	2.359e-06	A	G	0.442922	3.87927	0.000130367	0.982469
rs4931559	12	31957497	T	C	0.1448	0.02123	0.003656	6.367e-09	C	T	0.465244	3.87538	0.000132359	0.982469
rs35622927	12	31955996	G	A	0.1463	0.02124	0.003631	4.896e-09	A	G	0.463269	3.856	0.000142723	0.982469
rs36084850	12	31964361	C	T	0.1486	0.02041	0.003607	1.519e-08	T	C	0.456394	3.84491	0.000149	0.982469
rs12826558	12	31965432	C	G	0.1486	0.02036	0.003606	1.65e-08	G	C	0.453181	3.82161	0.000163038	0.982469
rs34353104	12	31948756	G	A	0.1472	0.02151	0.003619	2.806e-09	A	G	0.454953	3.79759	0.00017882	0.982469
rs34777422	12	31948659	G	A	0.1474	0.02159	0.003618	2.401e-09	A	G	0.454371	3.7913	0.000183181	0.982469
rs35147828	12	31948541	G	A	0.1471	0.0215	0.00362	2.851e-09	A	G	0.454041	3.78896	0.000184831	0.982469
rs66550728	12	31948210	A	G	0.1471	0.02155	0.00362	2.633e-09	G	A	0.45373	3.78645	0.000186614	0.982469
rs11525445	11	55351007	C	T	0.1911	-0.01774	0.00326	5.278e-08	T	C	0.375324	3.78625	0.00018676	0.982469
rs34065684	12	31947471	T	A	0.147	0.02152	0.003621	2.821e-09	A	T	0.453551	3.78618	0.000186808	0.982469
rs67774974	12	31967823	C	A	0.1488	0.02037	0.003606	1.628e-08	A	C	0.448127	3.78572	0.000187137	0.982469
rs112854985	12	31947106	G	A	0.147	0.02152	0.003622	2.826e-09	A	G	0.453185	3.78331	0.000188871	0.982469
rs13025584	2	59130692	A	G	0.1031	-0.01928	0.004214	4.739e-06	G	A	0.483301	3.7596	0.000206751	0.982469
rs7133506	12	31969645	T	A	0.1488	0.02039	0.003606	1.564e-08	A	T	0.441911	3.74232	0.000220777	0.982469
rs7303032	12	31969794	G	A	0.1488	0.02039	0.003606	1.565e-08	A	G	0.441448	3.73911	0.00022348	0.982469
rs67164469	12	31969998	C	T	0.1487	0.02036	0.003607	1.669e-08	T	C	0.440989	3.73578	0.000226315	0.982469
rs36058687	12	31944332	T	C	0.1477	0.02212	0.003628	1.086e-09	C	T	0.447957	3.73464	0.000227298	0.982469
rs36123158	12	31970206	G	A	0.1487	0.0204	0.003607	1.546e-08	A	G	0.440268	3.73098	0.000230466	0.982469
rs6982237	8	9357768	C	T	0.4871	0.01937	0.002568	4.574e-14	T	C	-0.275238	-3.72857	0.000232577	0.982469
rs6601363	8	9646909	C	T	0.2966	0.01877	0.002812	2.458e-11	T	C	-0.310994	-3.70478	0.00025441	0.982469
rs7001484	8	9667203	C	A	0.6928	-0.01863	0.002785	2.251e-11	C	A	0.312146	3.69745	0.000261508	0.982469
rs34943554	12	31990556	G	A	0.1488	0.02027	0.003609	1.946e-08	A	G	0.433814	3.68718	0.000271779	0.982469
rs4931573	12	31999856	A	G	0.1487	0.02023	0.003611	2.114e-08	G	A	0.433814	3.68714	0.000271823	0.982469
rs35169933	12	31998488	G	A	0.1487	0.02019	0.003611	2.242e-08	A	G	0.433796	3.68694	0.000272029	0.982469
rs112894526	12	32000328	G	A	0.1487	0.02018	0.003611	2.294e-08	A	G	0.433737	3.68651	0.000272463	0.982469
rs12823413	12	31998782	C	T	0.1487	0.02023	0.003611	2.103e-08	T	C	0.433728	3.68649	0.000272491	0.982469
rs12815174	12	31988403	G	A	0.1488	0.02032	0.003608	1.796e-08	A	G	0.433727	3.68639	0.000272591	0.982469
rs12814855	12	31988441	A	G	0.1488	0.02032	0.003608	1.78e-08	G	A	0.433727	3.68639	0.000272591	0.982469
rs35869118	12	31988882	G	A	0.1488	0.02031	0.003608	1.826e-08	A	G	0.433727	3.68639	0.000272591	0.982469
rs36064527	12	31989013	G	A	0.1488	0.0203	0.003608	1.838e-08	A	G	0.433727	3.68639	0.000272591	0.982469
rs12825723	12	31986709	C	T	0.1488	0.02032	0.003608	1.781e-08	T	C	0.433708	3.68623	0.000272749	0.982469
rs7967020	12	31974843	G	A	0.1487	0.02036	0.003608	1.669e-08	A	G	0.433682	3.68611	0.000272877	0.982469
rs34095810	12	31985148	C	T	0.1487	0.02032	0.003608	1.775e-08	T	C	0.433141	3.68339	0.000275672	0.982469
rs7977460	12	31982497	G	A	0.1486	0.0204	0.003609	1.576e-08	A	G	0.433151	3.68337	0.000275687	0.982469
rs12823752	12	31982532	T	C	0.1486	0.0204	0.003609	1.576e-08	C	T	0.433151	3.68337	0.000275687	0.982469
rs35376742	12	31984827	G	C	0.1487	0.02032	0.003608	1.773e-08	C	G	0.433139	3.68332	0.000275742	0.982469
rs73075914	12	31979931	G	A	0.1486	0.0204	0.003609	1.574e-08	A	G	0.433102	3.68307	0.000276004	0.982469
rs67593591	2	59145722	G	A	0.1266	-0.01787	0.003912	4.925e-06	A	G	0.447993	3.67873	0.000280522	0.982469
rs34121037	12	31965548	G	A	0.1464	0.02117	0.00363	5.462e-09	A	G	0.437985	3.65679	0.000304446	0.982469
rs13259344	8	9652000	C	T	0.32	0.02081	0.00275	3.872e-14	T	C	-0.298637	-3.63638	0.000328423	0.982469
rs10113186	8	9655426	T	C	0.648	-0.02421	0.002717	5.055e-19	T	C	0.300969	3.6326	0.000333054	0.982469
rs34592740	8	9651096	G	C	0.3209	0.0209	0.002749	2.883e-14	C	G	-0.298205	-3.63073	0.000335365	0.982469
rs13271796	8	9653502	A	C	0.321	0.02069	0.002746	5.002e-14	C	A	-0.297777	-3.62557	0.00034183	0.982469
rs4931569	12	31976137	C	T	0.1467	0.02129	0.00363	4.507e-09	T	C	0.428075	3.62403	0.000343781	0.982469
rs7814635	8	9646620	G	A	0.3204	0.02095	0.002751	2.645e-14	A	G	-0.297308	-3.60764	0.000365206	0.982469
rs7814507	8	9646560	G	A	0.3204	0.02098	0.002751	2.429e-14	A	G	-0.297264	-3.60696	0.000366123	0.982469
rs7837008	8	9646506	T	C	0.3204	0.02096	0.002751	2.512e-14	C	T	-0.297165	-3.60546	0.00036815	0.982469
rs11998449	8	9677292	C	T	0.3131	0.01885	0.002766	9.44e-12	T	C	-0.300727	-3.59476	0.000382917	0.982469
rs74450127	3	141852135	T	A	0.09492	-0.02804	0.004391	1.701e-10	A	T	0.40044	3.59034	0.000389182	0.982469
rs13248108	8	9651273	G	C	0.32	0.02086	0.002751	3.433e-14	C	G	-0.295112	-3.58857	0.000391719	0.982469
rs77213765	8	9678718	G	A	0.3219	0.01875	0.002745	8.362e-12	A	G	-0.299221	-3.58067	0.000403217	0.982469
rs1976672	8	9679692	G	T	0.3242	0.01917	0.002741	2.651e-12	T	G	-0.298914	-3.57725	0.000408303	0.982469
rs1976673	8	9679780	T	A	0.3244	0.01901	0.002739	3.894e-12	A	T	-0.298357	-3.57406	0.00041309	0.982469
rs11249926	8	9355784	C	T	0.5106	0.0199	0.002566	8.62e-15	T	C	-0.270578	-3.56894	0.000420889	0.982469
rs4840442	8	9678925	T	C	0.3219	0.01878	0.002746	8.109e-12	C	T	-0.298291	-3.56531	0.000426496	0.982469
rs4841230	8	9678948	C	T	0.3226	0.0188	0.002744	7.304e-12	T	C	-0.298263	-3.56506	0.000426898	0.982469
rs62284575	3	141836971	G	A	0.08821	-0.02934	0.004563	1.275e-10	A	G	0.405436	3.56358	0.000429207	0.982469
rs10099686	8	9355327	G	A	0.512	0.01969	0.002567	1.717e-14	A	G	-0.269372	-3.56012	0.000434652	0.982469
rs77063602	7	105677629	A	G	0.1346	0.01705	0.003775	6.315e-06	G	A	0.399755	3.55552	0.000441998	0.982469
rs7827003	8	9356880	A	G	0.5113	0.02025	0.002568	3.116e-15	G	A	-0.27018	-3.55454	0.000443563	0.982469
rs34353434	12	31970973	G	A	0.1465	0.02116	0.00363	5.544e-09	A	G	0.423055	3.55317	0.000445787	0.982469
rs142308116	3	141854726	T	C	0.0914	-0.02778	0.004472	5.202e-10	C	T	0.399774	3.55298	0.000446102	0.982469
rs10107887	8	9364664	T	C	0.6674	0.03389	0.002729	2.056e-35	T	C	-0.27805	-3.55252	0.00044685	0.982469
rs62489429	8	9675453	C	T	0.3147	0.0193	0.002765	2.975e-12	T	C	-0.295082	-3.54675	0.000456317	0.982469
rs7830613	8	9649769	C	T	0.3115	0.0206	0.002771	1.067e-13	T	C	-0.29325	-3.54619	0.000457236	0.982469
rs7829637	8	9649849	G	C	0.3118	0.02078	0.002771	6.431e-14	C	G	-0.29328	-3.54615	0.000457307	0.982469
rs6999852	8	9335968	G	A	0.6926	0.02789	0.002789	1.499e-23	G	A	-0.281485	-3.54444	0.000460166	0.982469
rs7813718	8	9676094	G	T	0.6766	-0.01912	0.002743	3.119e-12	G	T	0.294171	3.54327	0.000462122	0.982469
rs13273565	8	9649146	T	C	0.3119	0.0208	0.002771	6.074e-14	C	T	-0.293187	-3.54245	0.000463497	0.982469
rs35300296	8	9653697	C	T	0.3115	0.02066	0.002769	8.715e-14	T	C	-0.293462	-3.54129	0.000465451	0.982469
rs7387886	8	9676575	T	G	0.686	-0.01908	0.002765	5.126e-12	T	G	0.293913	3.54126	0.000465506	0.982469
rs56996661	8	9676693	A	C	0.3139	0.01894	0.002764	7.22e-12	C	A	-0.293811	-3.54073	0.000466392	0.982469
rs11988604	8	9677216	T	G	0.314	0.01899	0.002765	6.439e-12	G	T	-0.293924	-3.53934	0.00046876	0.982469
rs12811651	12	32005311	T	C	0.1468	0.02103	0.003632	7.044e-09	C	T	0.419865	3.53297	0.000479697	0.982469
rs12817263	12	32006563	A	G	0.1468	0.02087	0.003633	9.244e-09	G	A	0.419838	3.53276	0.000480066	0.982469
rs4931574	12	32004567	C	T	0.1468	0.02106	0.003632	6.694e-09	T	C	0.41973	3.53226	0.000480936	0.982469
rs4712560	6	10313428	C	T	0.6907	0.01312	0.002804	2.889e-06	C	T	0.287782	3.53179	0.000481752	0.982469
rs7814570	8	9366312	A	G	0.6612	0.03409	0.002716	3.834e-36	A	G	-0.274974	-3.53036	0.00048425	0.982469
rs4841163	8	9366178	G	C	0.6598	0.03415	0.002713	2.549e-36	G	C	-0.274738	-3.52968	0.000485446	0.982469
rs13249234	8	9650401	T	C	0.316	0.01971	0.00276	9.418e-13	C	T	-0.292479	-3.52835	0.000487795	0.982469
rs34184907	12	31993890	C	T	0.1465	0.02106	0.003633	6.697e-09	T	C	0.418858	3.52476	0.000494154	0.982469
rs4930993	12	31975396	C	T	0.1465	0.02112	0.003631	6.014e-09	T	C	0.418784	3.52439	0.000494824	0.982469
rs73195679	7	105677321	C	A	0.1287	0.01839	0.003833	1.608e-06	A	C	0.397266	3.52317	0.000497012	0.982469
rs7977983	12	31982906	G	A	0.1464	0.02117	0.003632	5.607e-09	A	G	0.41827	3.52169	0.000499667	0.982469
rs11249928	8	9363260	T	C	0.6603	0.0343	0.002711	1.078e-36	T	C	-0.273157	-3.52121	0.000500547	0.982469
rs6988716	8	9670706	G	A	0.6917	-0.01882	0.002779	1.272e-11	G	A	0.297133	3.51913	0.000504321	0.982469
rs11249927	8	9361606	C	T	0.6601	0.03441	0.002711	6.283e-37	C	T	-0.273335	-3.51497	0.000511943	0.982469
rs17734290	8	9680223	T	G	0.3241	0.01898	0.002742	4.512e-12	G	T	-0.291027	-3.51466	0.00051252	0.982469
rs7825012	8	9671885	G	A	0.692	-0.01858	0.00278	2.316e-11	G	A	0.296217	3.51072	0.000519846	0.982469
rs7821875	8	9359312	G	T	0.6585	0.03418	0.002704	1.233e-36	G	T	-0.273652	-3.50462	0.000531386	0.982469
rs13267391	8	9356714	C	T	0.6582	0.03402	0.002705	2.933e-36	C	T	-0.273762	-3.50402	0.00053254	0.982469
rs7830572	8	9356802	T	G	0.6583	0.03411	0.002706	1.916e-36	T	G	-0.273695	-3.50326	0.000534001	0.982469
rs6981800	8	9357539	C	T	0.6584	0.03422	0.002706	1.174e-36	C	T	-0.273656	-3.50211	0.000536219	0.982469
rs4557706	8	9357369	G	C	0.6584	0.03417	0.002706	1.474e-36	G	C	-0.273713	-3.50208	0.000536262	0.982469
rs4289817	8	9357393	T	C	0.6584	0.03419	0.002706	1.343e-36	T	C	-0.273641	-3.50177	0.000536875	0.982469
rs6601320	8	9355888	G	C	0.6588	0.03344	0.002706	4.342e-35	G	C	-0.273507	-3.49819	0.000543814	0.982469
rs1317580	2	27961344	G	C	0.2567	0.03749	0.002957	7.986e-37	C	G	-0.310584	-3.49759	0.000545	0.982469
rs4841160	8	9357821	G	A	0.659	0.03435	0.002706	6.4e-37	G	A	-0.27297	-3.49683	0.000546476	0.982469
rs17152490	7	105677579	G	A	0.1319	0.0172	0.003804	6.127e-06	A	G	0.392195	3.48523	0.000569695	0.982469
rs62282061	3	141859167	G	T	0.09224	-0.02865	0.004455	1.263e-10	T	G	0.386928	3.4601	0.000623218	0.982469
rs6959608	7	105676614	A	G	0.1284	0.01916	0.003838	5.963e-07	G	A	0.394659	3.45498	0.000634662	0.982469
rs6959584	7	105676505	C	T	0.1284	0.01927	0.003839	5.137e-07	T	C	0.394	3.4519	0.000641666	0.982469
rs17152488	7	105676845	G	C	0.1283	0.01936	0.003837	4.503e-07	C	G	0.39211	3.45076	0.000644256	0.982469
rs79014580	7	105676829	C	T	0.1284	0.019	0.003836	7.283e-07	T	C	0.391962	3.4503	0.00064533	0.982469
rs6967330	7	105658451	G	A	0.1671	0.02252	0.003434	5.529e-11	A	G	0.318027	3.43619	0.00067844	0.982469
rs745172	6	87621929	A	C	0.2129	-0.01389	0.003132	9.226e-06	C	A	-0.303532	-3.42056	0.000717008	0.982469
rs9450576	6	87615970	A	G	0.2128	-0.01384	0.003133	9.9e-06	G	A	-0.303131	-3.41426	0.000733101	0.982469
rs35253821	8	9660535	A	G	0.7036	-0.02127	0.002816	4.201e-14	A	G	0.290074	3.41354	0.000734964	0.982469
rs114947103	7	105658927	T	C	0.1746	0.0217	0.003385	1.46e-10	C	T	0.306188	3.39698	0.000779038	0.982469
rs10100760	8	9370559	T	C	0.5892	0.03126	0.002619	7.692e-33	T	C	-0.25811	-3.39649	0.000780367	0.982469
rs1535226	6	87598692	A	G	0.2131	-0.01412	0.00313	6.497e-06	G	A	-0.301668	-3.39296	0.00079011	0.982469
rs6990160	8	9364125	C	G	0.5048	0.01821	0.00257	1.397e-12	G	C	-0.255517	-3.39219	0.00079223	0.982469
rs75529661	6	87592082	A	T	0.2126	-0.01421	0.003132	5.754e-06	T	A	-0.301167	-3.38606	0.00080944	0.982469
rs4712557	6	10313354	G	T	0.6908	0.01317	0.002804	2.669e-06	G	T	0.275881	3.38057	0.00082515	0.982469
rs7829843	8	9365967	G	A	0.5032	0.01759	0.002573	8.117e-12	A	G	-0.253166	-3.37785	0.000833008	0.982469
rs12677974	8	9366606	A	G	0.5033	0.01768	0.002574	6.491e-12	G	A	-0.253338	-3.37781	0.000833122	0.982469
rs7831022	8	9366112	C	T	0.5032	0.01766	0.002573	6.823e-12	T	C	-0.253137	-3.37742	0.000834266	0.982469
rs9450546	6	87584000	A	C	0.2126	-0.01426	0.003133	5.322e-06	C	A	-0.300279	-3.37462	0.000842473	0.982469
rs7827165	8	9365785	C	T	0.5029	0.0175	0.002573	1.049e-11	T	C	-0.253025	-3.37143	0.000851916	0.982469
rs77008546	3	141799712	C	T	0.09135	-0.02898	0.004477	9.628e-11	T	C	0.379458	3.36105	0.000883265	0.982469
rs62489486	8	9741925	G	A	0.2337	0.02845	0.003031	6.226e-21	A	G	-0.28964	-3.35936	0.000888493	0.982469
rs11969017	6	87575956	A	T	0.2125	-0.01417	0.003133	6.09e-06	T	A	-0.299056	-3.35935	0.000888522	0.982469
rs74853517	7	105677166	T	C	0.1292	0.01853	0.003821	1.233e-06	C	T	0.380585	3.35415	0.000904733	0.982469
rs7013132	8	9878341	T	C	0.2842	0.02538	0.002848	5.054e-19	C	T	-0.274511	-3.35284	0.000908858	0.982469
rs76040012	2	59150981	T	C	0.1018	-0.02289	0.004271	8.337e-08	C	T	0.407179	3.35041	0.000916549	0.982469
rs9683303	3	93588564	A	T	0.3119	-0.01431	0.002788	2.854e-07	T	A	-0.261718	-3.34903	0.000920943	0.982469
rs55828954	16	1141198	G	A	0.1148	0.02406	0.004271	1.763e-08	A	G	0.428353	3.34102	0.000946889	0.982469
rs11987861	8	9742206	A	G	0.7668	-0.02853	0.003033	5.139e-21	A	G	0.287804	3.34084	0.00094749	0.982469
rs12543996	8	9742666	A	G	0.2424	0.0283	0.002991	2.997e-21	G	A	-0.287635	-3.34025	0.000949424	0.982469
rs12544019	8	9742578	T	C	0.234	0.02812	0.003028	1.581e-20	C	T	-0.287622	-3.34017	0.000949699	0.982469
rs7828229	8	9742841	C	T	0.7656	-0.0284	0.003025	6.092e-21	C	T	0.287601	3.34002	0.00095019	0.982469
rs12543685	8	9747056	T	C	0.2342	0.02867	0.003032	3.266e-21	C	T	-0.287473	-3.333	0.000973555	0.982469
rs12545481	8	9747377	G	A	0.2336	0.02823	0.003035	1.41e-20	A	G	-0.287479	-3.33212	0.000976501	0.982469
rs10106327	8	9359884	A	C	0.5044	0.01863	0.002567	3.979e-13	C	A	-0.250683	-3.33166	0.00097807	0.982469
rs73195680	7	105677675	C	T	0.182	0.01787	0.003355	1.002e-07	T	C	0.311329	3.32288	0.00100818	0.982469
rs2048655	8	9645562	G	T	0.3084	0.02129	0.002781	1.889e-14	T	G	-0.275464	-3.31509	0.00103557	0.982469
rs6997629	8	9353865	G	C	0.6949	0.03036	0.002792	1.499e-27	G	C	-0.266647	-3.31246	0.00104499	0.982469
rs34044630	12	31941389	G	A	0.1557	0.01849	0.003553	1.944e-07	A	G	0.385008	3.31111	0.00104985	0.982469
rs4554470	8	9685720	A	G	0.3674	0.02364	0.002663	6.875e-19	G	A	-0.270537	-3.3107	0.00105134	0.982469
rs7001548	8	9357578	A	G	0.5033	0.01855	0.002567	4.941e-13	G	A	-0.250163	-3.30172	0.0010843	0.982469
rs12816956	12	31939441	T	A	0.1557	0.01848	0.003553	1.986e-07	A	T	0.382341	3.29222	0.00112019	0.982469
rs12549629	8	9753573	G	C	0.7604	-0.02841	0.003014	4.249e-21	G	C	0.283559	3.27925	0.00117095	0.982469
rs491364	8	9758230	G	A	0.2461	0.02891	0.002986	3.546e-22	A	G	-0.280697	-3.27255	0.00119801	0.982469
rs7823885	8	9648317	G	T	0.2993	0.02148	0.002804	1.87e-14	T	G	-0.273503	-3.27103	0.00120424	0.982469
rs1962430	8	9759620	G	T	0.2477	0.02906	0.00298	1.822e-22	T	G	-0.280329	-3.26853	0.00121454	0.982469
rs4931556	12	31936551	A	G	0.1557	0.01856	0.003553	1.749e-07	G	A	0.380018	3.26733	0.00121951	0.982469
rs67839473	3	93866588	T	G	0.3387	-0.01422	0.002728	1.872e-07	G	T	-0.248254	-3.26356	0.00123525	0.982469
rs10490101	2	59149939	C	G	0.09178	-0.02389	0.004469	8.992e-08	G	C	0.420503	3.26034	0.00124882	0.982469
rs12546952	8	9744002	G	C	0.7495	-0.02767	0.00296	9.122e-21	G	C	0.277851	3.25999	0.0012503	0.982469
rs12056944	8	9742525	C	G	0.7585	-0.02756	0.002997	3.764e-20	C	G	0.277721	3.25883	0.00125526	0.982469
rs6989793	8	9744650	A	G	0.7598	-0.02779	0.003005	2.265e-20	A	G	0.277696	3.25861	0.00125618	0.982469
rs17566497	12	31934886	G	C	0.1582	0.01878	0.00353	1.033e-07	C	G	0.375718	3.24744	0.0013047	0.982469
rs9309659	2	28326258	G	C	0.7439	0.02185	0.002952	1.352e-13	G	C	-0.27994	-3.24516	0.00131476	0.982469
rs17677584	8	9680190	C	T	0.3658	0.02385	0.002663	3.351e-19	T	C	-0.266582	-3.24463	0.00131714	0.982469
rs612689	8	9752965	C	G	0.237	0.02875	0.003023	1.865e-21	G	C	-0.280372	-3.24236	0.00132728	0.982469
rs62489489	8	9753073	G	A	0.2378	0.02864	0.003019	2.423e-21	A	G	-0.280287	-3.24124	0.00133236	0.982469
rs7838571	8	9647796	A	G	0.3784	0.02641	0.002645	1.753e-23	G	A	-0.26013	-3.23934	0.00134091	0.982469
rs7820917	8	9647868	C	T	0.3784	0.0264	0.002645	1.806e-23	T	C	-0.260091	-3.23892	0.00134281	0.982469
rs7820675	8	9647748	C	G	0.3784	0.02635	0.002645	2.258e-23	G	C	-0.260127	-3.23851	0.00134467	0.982469
rs7836375	8	9652258	A	G	0.373	0.02669	0.00265	7.338e-24	G	A	-0.258387	-3.23689	0.00135208	0.982469
rs7844461	8	9653055	T	A	0.3725	0.02701	0.00265	2.118e-24	A	T	-0.258393	-3.2347	0.00136208	0.982469
rs12678014	8	9649165	T	C	0.3788	0.02633	0.002644	2.324e-23	C	T	-0.259427	-3.23397	0.00136546	0.982469
rs35431433	8	9660621	C	T	0.6261	-0.0264	0.002653	2.478e-23	C	T	0.265166	3.22948	0.00138632	0.982469
rs9286060	8	9653145	A	C	0.6214	-0.0264	0.002641	1.58e-23	A	C	0.258952	3.22706	0.00139767	0.982469
rs6980595	8	9651162	G	A	0.6216	-0.0264	0.002644	1.722e-23	G	A	0.258691	3.22645	0.00140053	0.982469
rs10103925	8	9652211	G	A	0.6218	-0.02639	0.002643	1.733e-23	G	A	0.258671	3.22549	0.00140507	0.982469
rs4840438	8	9651811	T	C	0.6218	-0.02641	0.002643	1.651e-23	T	C	0.258643	3.22536	0.00140568	0.982469
rs592420	8	9760420	A	G	0.2476	0.02917	0.002983	1.362e-22	G	A	-0.273961	-3.22518	0.00140652	0.982469
rs10107992	8	9653287	G	A	0.6214	-0.02633	0.002641	2.03e-23	G	A	0.258741	3.22312	0.00141635	0.982469
rs4841232	8	9681402	C	G	0.6338	-0.02383	0.002662	3.531e-19	C	G	0.263775	3.21136	0.00147345	0.982469
rs4930991	12	31931659	C	T	0.1582	0.01865	0.00353	1.277e-07	T	C	0.369648	3.20599	0.0015002	0.982469
rs4930990	12	31931627	G	A	0.1582	0.01865	0.00353	1.268e-07	A	G	0.369616	3.20551	0.00150261	0.982469
rs4672272	2	59189811	G	A	0.09087	-0.02255	0.004485	4.94e-07	A	G	0.413205	3.20456	0.00150744	0.982469
rs62489493	8	9763581	C	G	0.1348	0.0277	0.003776	2.21e-13	G	C	-0.3361	-3.20284	0.00151613	0.982469
rs12623498	2	59185649	T	C	0.09123	-0.02265	0.004476	4.177e-07	C	T	0.411418	3.20001	0.00153056	0.982469
rs55924094	12	31931180	C	T	0.1582	0.01876	0.003531	1.087e-07	T	C	0.370414	3.19923	0.00153456	0.982469
rs4841218	8	9653902	T	C	0.6216	-0.02648	0.002641	1.151e-23	T	C	0.257009	3.19685	0.00154685	0.982469
rs34782826	8	9663630	G	T	0.6266	-0.02682	0.002653	4.959e-24	G	T	0.26212	3.19634	0.00154948	0.982469
rs17049848	2	59184123	G	A	0.09053	-0.02267	0.00449	4.43e-07	A	G	0.410401	3.19488	0.00155703	0.982469
rs6737313	2	28299267	A	G	0.7532	0.02407	0.002999	1.002e-15	A	G	-0.284615	-3.19481	0.00155742	0.982469
rs4841219	8	9654185	A	C	0.6216	-0.02641	0.00264	1.466e-23	A	C	0.256833	3.19388	0.00156228	0.982469
rs7828039	8	9654757	G	C	0.6207	-0.02649	0.00264	1.064e-23	G	C	0.256828	3.19331	0.00156524	0.982469
rs10113155	8	9655358	T	C	0.621	-0.02636	0.00264	1.833e-23	T	C	0.25669	3.19114	0.00157663	0.982469
rs11249949	8	9655612	T	C	0.621	-0.02625	0.00264	2.722e-23	T	C	0.256612	3.18971	0.0015842	0.982469
rs2014514	8	9647196	A	T	0.3797	0.02647	0.002643	1.351e-23	T	A	-0.256747	-3.1897	0.00158421	0.982469
rs35774037	12	31930197	C	T	0.1581	0.01879	0.003532	1.03e-07	T	C	0.369964	3.18857	0.00159021	0.982469
rs12543346	8	9655823	C	G	0.6207	-0.02613	0.00264	4.188e-23	C	G	0.256336	3.18777	0.00159448	0.982469
rs4841220	8	9656059	T	G	0.6209	-0.02633	0.002641	2.005e-23	T	G	0.256521	3.18772	0.00159476	0.982469
rs13076476	3	93831288	G	A	0.3217	-0.01398	0.002761	4.129e-07	A	G	-0.242011	-3.18715	0.00159778	0.982469
rs12546411	8	9655916	T	A	0.6186	-0.02602	0.002643	7.17e-23	T	A	0.256528	3.18559	0.0016061	0.982469
rs12543369	8	9655915	C	A	0.6186	-0.02602	0.002643	7.313e-23	C	A	0.256362	3.18386	0.00161541	0.982469
rs17566133	12	31925072	A	T	0.156	0.01594	0.003563	7.648e-06	T	A	0.371819	3.18255	0.00162247	0.982469
rs6601321	8	9363654	T	A	0.6648	0.03377	0.002722	2.449e-35	T	A	-0.247848	-3.18135	0.00162899	0.982469
rs28498144	6	87565268	G	A	0.1915	-0.01578	0.003258	1.271e-06	A	G	-0.306678	-3.18004	0.00163609	0.982469
rs6986002	8	11002093	C	T	0.4706	-0.01958	0.002567	2.388e-14	T	C	0.225735	3.17582	0.00165923	0.982469
rs12548011	8	9756449	G	T	0.7446	-0.02934	0.00295	2.664e-23	G	T	0.269644	3.1735	0.00167207	0.982469
rs17677650	8	9681053	G	C	0.3663	0.02376	0.002662	4.415e-19	C	G	-0.258585	-3.17212	0.00167977	0.982469
rs2110462	2	59168037	A	G	0.09084	-0.02293	0.004468	2.862e-07	G	A	0.402857	3.16439	0.00172345	0.982469
rs62282069	3	141887746	A	G	0.09537	-0.03071	0.004369	2.076e-12	G	A	0.372889	3.15491	0.00177847	0.982469
rs13252210	8	9769543	A	G	0.2543	0.02903	0.002957	9.578e-23	G	A	-0.270198	-3.15185	0.00179656	0.982469
rs12828347	12	31925493	C	T	0.152	0.01901	0.003597	1.261e-07	T	C	0.369886	3.15171	0.00179739	0.982469
rs7829463	8	9649691	G	C	0.3648	0.0268	0.002665	8.527e-24	C	G	-0.252734	-3.14714	0.00182473	0.982469
rs72988253	3	141648091	C	T	0.06965	-0.02493	0.005069	8.695e-07	T	C	0.397266	3.14533	0.00183569	0.982469
rs10112972	8	9655218	T	A	0.6209	-0.02635	0.00264	1.865e-23	T	A	0.253711	3.14382	0.00184488	0.982469
rs34062996	8	9660198	G	A	0.6039	-0.02557	0.002649	4.905e-22	G	A	0.256928	3.13319	0.00191062	0.982469
rs424232	6	32208324	C	T	0.2768	-0.01793	0.002865	3.855e-10	T	C	-0.252972	-3.11634	0.00201938	0.982469
rs7581813	2	28319961	G	T	0.2032	-0.02655	0.003202	1.114e-16	T	G	0.282519	3.1148	0.00202958	0.982469
rs62282070	3	141888148	T	C	0.09245	-0.03195	0.004441	6.25e-13	C	T	0.371209	3.11441	0.00203216	0.982469
rs7572644	2	28320033	T	C	0.2031	-0.02659	0.003202	1.019e-16	C	T	0.282475	3.11433	0.00203269	0.982469
rs1198575	1	98562260	T	C	0.8069	-0.01806	0.003259	2.976e-08	T	C	0.301291	3.11007	0.00206124	0.982469
rs111702225	3	93670243	G	A	0.3156	-0.01341	0.002781	1.434e-06	A	G	-0.239352	-3.10518	0.0020945	0.982469
rs72988254	3	141648117	G	A	0.0695	-0.02499	0.00507	8.284e-07	A	G	0.392454	3.09266	0.00218184	0.982469
rs10104353	8	9740358	G	C	0.7447	-0.0298	0.002946	4.572e-24	G	C	0.266177	3.0848	0.00223839	0.982469
rs2337700	2	28306943	G	A	0.1944	-0.02373	0.003256	3.111e-13	A	G	0.285002	3.08467	0.00223927	0.982469
rs12279947	11	49644966	C	T	0.2072	-0.01681	0.003167	1.098e-07	T	C	0.285509	3.08145	0.00226286	0.982469
rs57043313	3	141877610	G	A	0.09496	-0.03153	0.004423	1.008e-12	A	G	0.363763	3.07975	0.00227542	0.982469
rs3729851	8	11612842	G	A	0.154	-0.01616	0.003583	6.478e-06	A	G	0.38492	3.0788	0.00228244	0.982469
rs12535208	7	150312857	G	A	0.2198	-0.02173	0.003098	2.314e-12	A	G	-0.305708	-3.07552	0.00230682	0.982469
rs62489494	8	9763909	G	C	0.133	0.02818	0.0038	1.225e-13	C	G	-0.31608	-3.07457	0.00231398	0.982469
rs4840419	8	9337379	G	A	0.7303	0.02891	0.002891	1.497e-23	G	A	-0.263532	-3.07426	0.00231626	0.982469
rs4840418	8	9337246	T	C	0.7304	0.02884	0.002891	1.944e-23	T	C	-0.263446	-3.07344	0.00232249	0.982469
rs12537789	7	150312371	T	C	0.2207	-0.02146	0.003094	4.03e-12	C	T	-0.30393	-3.06545	0.00238336	0.982469
rs12540251	7	150312307	A	G	0.2207	-0.02145	0.003094	4.147e-12	G	A	-0.303922	-3.06541	0.00238367	0.982469
rs34912132	7	150312233	A	C	0.2207	-0.02145	0.003094	4.123e-12	C	A	-0.303876	-3.06516	0.00238559	0.982469
rs35731211	7	150312186	C	T	0.2207	-0.02142	0.003094	4.399e-12	T	C	-0.303868	-3.06512	0.00238584	0.982469
rs34815266	7	150311828	C	T	0.2206	-0.02144	0.003094	4.267e-12	T	C	-0.303766	-3.06502	0.00238667	0.982469
rs34208822	7	150312151	C	T	0.2206	-0.02144	0.003095	4.318e-12	T	C	-0.30386	-3.06499	0.00238692	0.982469
rs35492812	7	150311973	T	G	0.2206	-0.02147	0.003094	3.997e-12	G	T	-0.303798	-3.06489	0.00238763	0.982469
rs17837503	7	150311894	T	C	0.2206	-0.02147	0.003095	4.003e-12	C	T	-0.303765	-3.06457	0.00239014	0.982469
rs6601319	8	9336786	T	C	0.7304	0.02904	0.00289	9.36e-24	T	C	-0.26254	-3.06427	0.00239246	0.982469
rs13241121	7	150311503	G	A	0.2206	-0.02141	0.003094	4.549e-12	A	G	-0.303621	-3.06414	0.00239344	0.982469
rs2034982	8	9336452	A	T	0.7304	0.02898	0.00289	1.164e-23	A	T	-0.262351	-3.06237	0.00240716	0.982469
rs12540285	7	150312474	A	G	0.2197	-0.02172	0.003103	2.582e-12	G	A	-0.304026	-3.06194	0.00241051	0.982469
rs145454152	8	9738197	A	C	0.2535	0.02967	0.00295	8.648e-24	C	A	-0.263968	-3.06013	0.00242467	0.982469
rs13270146	8	9740595	T	C	0.254	0.02987	0.002949	4.108e-24	C	T	-0.263834	-3.05991	0.00242639	0.982469
rs2409714	8	11010118	A	G	0.4336	-0.02078	0.002591	1.034e-15	G	A	0.223181	3.05986	0.00242679	0.982469
rs17150693	8	9741652	C	G	0.2456	0.02965	0.002981	2.583e-23	G	C	-0.263744	-3.05868	0.00243608	0.982469
rs36053525	8	9737519	T	A	0.2539	0.0295	0.002949	1.453e-23	A	T	-0.263743	-3.05861	0.0024366	0.982469
rs2409715	8	11010136	A	T	0.4334	-0.0207	0.00259	1.328e-15	T	A	0.223032	3.05834	0.00243877	0.982469
rs4546666	8	9737277	T	C	0.2546	0.02939	0.002947	2.022e-23	C	T	-0.263701	-3.05787	0.00244241	0.982469
rs4633059	8	9737145	A	G	0.2545	0.02973	0.002948	6.438e-24	G	A	-0.263693	-3.0573	0.00244695	0.982469
rs532928	8	9897344	T	C	0.7695	-0.02845	0.003042	8.497e-21	T	C	0.279376	3.05446	0.00246949	0.982469
rs62282067	3	141878219	G	A	0.0928	-0.0324	0.00447	4.246e-13	A	G	0.363634	3.05068	0.00249975	0.982469
rs6981126	8	9340895	T	C	0.7248	0.02942	0.002874	1.35e-24	T	C	-0.260004	-3.05066	0.00249987	0.982469
rs9738365	12	31997635	C	A	0.2661	0.02425	0.002909	7.692e-17	A	C	0.266808	3.04915	0.00251213	0.982469
rs13257396	8	9736383	A	C	0.2547	0.02971	0.002955	8.956e-24	C	A	-0.263435	-3.04808	0.00252079	0.982469
rs3862342	11	49357043	C	T	0.7076	0.01589	0.002822	1.786e-08	C	T	-0.239205	-3.04203	0.00257038	0.982469
rs1917328	11	49359606	G	A	0.7077	0.01592	0.002822	1.697e-08	G	A	-0.239205	-3.04202	0.0025704	0.982469
rs10839265	11	49369733	C	T	0.7077	0.01591	0.002822	1.714e-08	C	T	-0.239201	-3.04185	0.00257184	0.982469
rs1880438	11	49370698	A	G	0.7077	0.01591	0.002822	1.739e-08	A	G	-0.239198	-3.04176	0.00257255	0.982469
rs10839263	11	49354462	A	G	0.7078	0.01591	0.002823	1.737e-08	A	G	-0.239077	-3.03999	0.00258725	0.982469
rs7825357	8	9338947	A	G	0.7243	0.02901	0.002872	5.507e-24	A	G	-0.258663	-3.03675	0.0026143	0.982469
rs7828838	8	9338758	T	C	0.7247	0.02878	0.002874	1.292e-23	T	C	-0.258585	-3.0361	0.00261976	0.982469
rs9987328	8	9339376	G	A	0.7242	0.02912	0.002872	3.731e-24	G	A	-0.258639	-3.03536	0.002626	0.982469
rs78343493	2	165502911	G	A	0.119	0.02543	0.003967	1.449e-10	A	G	0.348618	3.0343	0.002635	0.982469
rs2409713	8	11009797	C	T	0.4332	-0.0209	0.00259	6.967e-16	T	C	0.220951	3.03419	0.00263586	0.982469
rs2409716	8	11010748	T	C	0.4336	-0.02117	0.002593	3.247e-16	C	T	0.221377	3.03328	0.00264363	0.982469
rs13391980	2	165504841	G	A	0.1192	0.02528	0.003964	1.787e-10	A	G	0.348011	3.03208	0.00265378	0.982469
rs7573672	2	59155105	G	A	0.2799	-0.01357	0.002859	2.067e-06	A	G	0.248389	3.02997	0.00267181	0.982469
rs11040333	11	49346332	G	A	0.7077	0.01591	0.002823	1.738e-08	G	A	-0.238458	-3.02981	0.00267317	0.982469
rs11040332	11	49346240	G	A	0.7077	0.01592	0.002823	1.71e-08	G	A	-0.238442	-3.02958	0.00267516	0.982469
rs59880252	8	9741032	C	T	0.2541	0.02975	0.002948	6.008e-24	T	C	-0.259868	-3.01143	0.00283499	0.982469
rs35293371	8	9667227	C	T	0.6286	-0.02649	0.002658	2.118e-23	C	T	0.24752	3.00946	0.00285291	0.982469
rs2911711	2	27750546	T	A	0.5668	-0.06977	0.002598	7.362e-159	T	A	0.233601	3.00706	0.00287477	0.982469
rs2950835	2	27750545	A	G	0.5668	-0.06977	0.002598	7.513e-159	A	G	0.233603	3.00699	0.00287542	0.982469
rs11778570	8	9828278	C	T	0.3209	0.02648	0.002758	7.897e-22	T	C	-0.237591	-3.00674	0.00287775	0.982469
rs75265117	2	165518799	C	G	0.1193	0.02523	0.00396	1.864e-10	G	C	0.341647	3.00381	0.00290466	0.982469
rs12634349	3	93601799	A	G	0.4006	-0.0116	0.002618	9.417e-06	G	A	-0.217191	-3.0017	0.00292425	0.982469
rs1260334	2	27748597	C	A	0.5666	-0.06988	0.002586	7.565e-161	C	A	0.232964	3.00167	0.00292451	0.982469
rs1260333	2	27748624	A	G	0.5666	-0.06982	0.002586	1.424e-160	A	G	0.232987	3.0016	0.0029252	0.982469
rs4840441	8	9677798	A	G	0.6218	-0.02616	0.002646	4.758e-23	A	G	0.243043	3.00054	0.00293512	0.982469
rs1313566	2	27748904	G	A	0.5667	-0.06998	0.00259	8.461e-161	G	A	0.23286	2.99947	0.00294505	0.982469
rs13275545	8	9667914	G	C	0.6295	-0.02625	0.002658	5.156e-23	G	C	0.246499	2.99908	0.00294877	0.982469
rs4841229	8	9678029	C	A	0.6219	-0.02602	0.002645	7.945e-23	C	A	0.24281	2.99827	0.00295635	0.982469
rs113164173	3	141643287	C	G	0.07054	-0.02509	0.005012	5.552e-07	G	C	0.376247	2.99464	0.00299064	0.982469
rs13250276	8	9738786	A	G	0.7393	-0.02899	0.002924	3.586e-23	A	G	0.256328	2.99355	0.00300105	0.982469
rs10216829	8	9736466	A	G	0.7379	-0.0293	0.00292	1.084e-23	A	G	0.25622	2.9907	0.00302829	0.982469
rs62489522	8	9796340	G	A	0.1258	0.02276	0.003872	4.175e-09	A	G	-0.319662	-2.99022	0.00303289	0.982469
rs10108550	8	9741633	G	A	0.7388	-0.02917	0.002922	1.808e-23	G	A	0.255641	2.99006	0.00303448	0.982469
rs10111581	8	9738357	A	G	0.7395	-0.02893	0.002925	4.506e-23	A	G	0.256023	2.99004	0.0030346	0.982469
rs13257847	8	9738842	T	C	0.7396	-0.02898	0.002925	3.881e-23	T	C	0.255947	2.98963	0.00303859	0.982469
rs2409717	8	11010974	T	G	0.4392	-0.02117	0.002591	3.074e-16	G	T	0.218733	2.98925	0.00304228	0.982469
rs111610868	3	141643147	T	C	0.07045	-0.02475	0.005013	7.961e-07	C	T	0.375507	2.98838	0.00305067	0.982469
rs10104236	8	9740292	G	C	0.7389	-0.0292	0.002923	1.676e-23	G	C	0.255567	2.98743	0.00305985	0.982469
rs7824803	8	9884873	C	G	0.2869	0.02587	0.002836	7.462e-20	G	C	-0.241382	-2.98741	0.00306006	0.982469
rs6601389	8	9740636	T	C	0.7386	-0.02915	0.002923	2.035e-23	T	C	0.255343	2.9872	0.00306207	0.982469
rs6990268	8	9741171	G	A	0.7388	-0.02925	0.002922	1.39e-23	G	A	0.255335	2.98691	0.00306487	0.982469
rs6601390	8	9740657	G	A	0.7385	-0.02907	0.002923	2.621e-23	G	A	0.255287	2.98644	0.00306944	0.982469
rs4841225	8	9669164	T	A	0.6283	-0.02663	0.002656	1.182e-23	T	A	0.24535	2.98459	0.00308754	0.982469
rs28634186	8	9669335	T	C	0.6298	-0.02642	0.002658	2.761e-23	T	C	0.245492	2.98375	0.00309577	0.982469
rs10104807	8	9669775	G	A	0.6272	-0.02637	0.002653	2.781e-23	G	A	0.245192	2.98176	0.00311534	0.982469
rs10107396	8	9673152	T	C	0.6216	-0.02635	0.002645	2.259e-23	T	C	0.240264	2.98168	0.00311605	0.982469
rs11691385	2	28298984	A	G	0.8154	0.02727	0.003335	2.873e-16	A	G	-0.28561	-2.98008	0.0031319	0.982469
rs10095171	8	9669885	T	C	0.6274	-0.0265	0.002653	1.697e-23	T	C	0.245176	2.97994	0.00313332	0.982469
rs6981023	8	9746585	C	T	0.7458	-0.02899	0.002952	9.095e-23	C	T	0.255122	2.97975	0.00313517	0.982469
rs35607831	8	9663751	G	C	0.6295	-0.02601	0.002657	1.266e-22	G	C	0.243237	2.97813	0.00315134	0.982469
rs71324802	3	93517667	T	C	0.2981	-0.01425	0.002891	8.214e-07	C	T	-0.247356	-2.97779	0.00315472	0.982469
rs28828176	8	9663453	A	C	0.6295	-0.02603	0.002657	1.171e-22	A	C	0.243072	2.97688	0.0031638	0.982469
rs17150950	8	9881009	T	C	0.2846	0.02828	0.002842	2.52e-23	C	T	-0.23828	-2.97571	0.0031755	0.982469
rs10093915	8	9674181	C	A	0.622	-0.0262	0.002645	3.997e-23	C	A	0.239441	2.97363	0.00319645	0.982469
rs6987670	8	9883177	C	T	0.284	0.02806	0.002844	5.823e-23	T	C	-0.238134	-2.9718	0.0032149	0.982469
rs9680881	3	93526697	G	A	0.298	-0.01435	0.00289	6.874e-07	A	G	-0.245528	-2.96979	0.00323545	0.982469
rs9918917	8	9790198	G	A	0.1262	0.02318	0.003867	2.03e-09	A	G	-0.312835	-2.96708	0.00326321	0.982469
rs1396186	8	9875204	T	C	0.2235	0.02996	0.003084	2.656e-22	C	T	-0.253594	-2.96562	0.00327828	0.982469
rs12682423	8	9735304	G	C	0.2588	0.02976	0.00293	3.129e-24	C	G	-0.255945	-2.9645	0.00328982	0.982469
rs12543235	8	9676464	T	G	0.6207	-0.02664	0.002644	7.097e-24	T	G	0.238354	2.96376	0.00329747	0.982469
rs7386132	8	9676536	G	A	0.6218	-0.02607	0.002645	6.518e-23	G	A	0.238566	2.96344	0.00330082	0.982469
rs3094204	6	31091992	A	G	0.5008	0.01286	0.002561	5.182e-07	G	A	0.2247	2.96217	0.00331411	0.982469
rs13249447	8	9665074	A	C	0.6207	-0.02601	0.002648	9.203e-23	A	C	0.245089	2.96085	0.00332785	0.982469
rs4841192	8	9510067	A	G	0.3308	-0.03057	0.002755	1.331e-28	G	A	0.253609	2.96015	0.00333519	0.982469
rs10498240	2	230734531	C	A	0.316	0.01504	0.002763	5.267e-08	A	C	0.250069	2.95463	0.00339357	0.982469
rs2395622	6	35388758	C	T	0.8151	-0.01957	0.003306	3.216e-09	C	T	0.279486	2.95261	0.00341525	0.982469
rs73170513	3	159659857	A	G	0.08021	-0.02301	0.004766	1.388e-06	G	A	-0.365746	-2.9516	0.0034261	0.982469
rs9321205	6	130314041	T	G	0.5339	0.01241	0.002583	1.571e-06	T	G	-0.226468	-2.95104	0.00343212	0.982469
rs12541159	8	9769098	A	G	0.1387	0.02514	0.003728	1.535e-11	G	A	-0.313001	-2.94915	0.0034525	0.982469
rs9398931	6	130313515	G	A	0.5284	0.01171	0.002579	5.609e-06	G	A	-0.225136	-2.94228	0.00352771	0.982469
rs11154518	6	130313733	G	A	0.5281	0.01171	0.002579	5.611e-06	G	A	-0.225014	-2.94136	0.00353786	0.982469
rs13259398	8	9659935	T	A	0.6361	-0.02654	0.002668	2.586e-23	T	A	0.241115	2.94113	0.00354038	0.982469
rs111372835	3	141641794	C	T	0.07023	-0.025	0.005023	6.434e-07	T	C	0.369912	2.94016	0.00355115	0.982469
rs6601393	8	9741035	G	A	0.7386	-0.02909	0.002922	2.411e-23	G	A	0.251469	2.93901	0.00356395	0.982469
rs6753534	2	27752871	C	T	0.5672	-0.06994	0.002605	7.992e-159	C	T	0.228717	2.93637	0.00359353	0.982469
rs12544097	8	9782037	C	A	0.1251	0.02442	0.003888	3.37e-10	A	C	-0.310461	-2.93616	0.00359585	0.982469
rs12548180	8	9781492	G	A	0.1257	0.02446	0.00388	2.897e-10	A	G	-0.310159	-2.93596	0.00359813	0.982469
rs12545770	8	9786261	A	G	0.126	0.02404	0.003872	5.347e-10	G	A	-0.310184	-2.93501	0.00360887	0.982469
rs6915308	6	130312913	G	A	0.5298	0.01154	0.002581	7.803e-06	G	A	-0.224651	-2.93445	0.00361519	0.982469
rs7000542	8	9881135	T	C	0.2837	0.02811	0.002845	5.123e-23	C	T	-0.234833	-2.93412	0.00361891	0.982469
rs116144275	3	141641101	G	A	0.06923	-0.02471	0.005062	1.055e-06	A	G	0.371559	2.93333	0.00362783	0.982469
rs56225255	8	9661202	G	A	0.6354	-0.02668	0.002667	1.502e-23	G	A	0.240576	2.93316	0.00362982	0.982469
rs34746821	8	9661267	G	A	0.636	-0.02678	0.002668	1.041e-23	G	A	0.240576	2.93267	0.00363531	0.982469
rs7124266	11	49280857	T	G	0.3247	-0.01231	0.002742	7.172e-06	G	T	0.223341	2.9311	0.00365316	0.982469
rs4841501	8	11000976	T	C	0.4318	-0.02068	0.002589	1.37e-15	C	T	0.214491	2.93015	0.00366412	0.982469
rs73170535	3	159677553	C	T	0.08355	-0.02206	0.004634	1.931e-06	T	C	-0.353075	-2.92604	0.00371138	0.982469
rs9837425	3	159677367	C	G	0.08354	-0.02195	0.004634	2.179e-06	G	C	-0.353061	-2.92591	0.00371283	0.982469
rs7829396	8	10999583	C	T	0.4314	-0.02074	0.00259	1.159e-15	T	C	0.214024	2.92574	0.00371479	0.982469
rs111920059	3	159673501	G	A	0.08361	-0.02193	0.004629	2.156e-06	A	G	-0.35303	-2.92546	0.00371806	0.982469
rs73170530	3	159673595	G	A	0.08357	-0.02201	0.004629	1.998e-06	A	G	-0.352993	-2.92526	0.00372044	0.982469
rs140851759	3	159673306	A	G	0.08361	-0.02195	0.004629	2.125e-06	G	A	-0.352988	-2.92515	0.00372167	0.982469
rs9818907	3	159663141	C	T	0.08357	-0.022	0.00463	2.008e-06	T	C	-0.352903	-2.92389	0.00373629	0.982469
rs9818736	3	159662970	C	T	0.08357	-0.022	0.00463	2.01e-06	T	C	-0.352875	-2.92354	0.00374034	0.982469
rs73170526	3	159672159	A	G	0.08359	-0.02195	0.00463	2.127e-06	G	A	-0.352866	-2.92354	0.00374042	0.982469
rs9987266	8	9659346	T	C	0.6364	-0.02679	0.002668	1.027e-23	T	C	0.239705	2.92315	0.00374492	0.982469
rs4840549	8	10998955	A	G	0.4315	-0.02076	0.002591	1.131e-15	G	A	0.213885	2.92297	0.00374706	0.982469
rs73170516	3	159662258	T	C	0.08357	-0.022	0.00463	2.011e-06	C	T	-0.352753	-2.92198	0.00375862	0.982469
rs7823349	8	10998630	G	T	0.4314	-0.02079	0.002591	1.032e-15	T	G	0.213705	2.92175	0.00376128	0.982469
rs62491814	7	150328200	G	A	0.2024	-0.02304	0.003195	5.617e-13	A	G	-0.292376	-2.9201	0.00378074	0.982469
rs62491812	7	150327424	C	A	0.2021	-0.02288	0.003197	8.137e-13	A	C	-0.292384	-2.91945	0.00378834	0.982469
rs10098618	8	9741478	T	A	0.7319	-0.02943	0.002898	3.151e-24	T	A	0.247362	2.9162	0.00382688	0.982469
rs35231275	8	9619909	T	A	0.3053	-0.03146	0.002841	1.656e-28	A	T	0.256999	2.9153	0.00383759	0.982469
rs17152480	7	105666130	G	C	0.1617	0.01971	0.003499	1.775e-08	C	G	0.267181	2.91399	0.00385324	0.982469
rs1833262	11	50629523	G	T	0.1332	-0.02402	0.003775	1.966e-10	T	G	0.369264	2.91128	0.00388578	0.982469
rs76871421	7	105676144	T	C	0.1153	0.01867	0.004025	3.501e-06	C	T	0.34318	2.91113	0.0038876	0.982469
rs75827566	11	50643950	C	A	0.1336	-0.02416	0.003775	1.558e-10	A	C	0.369973	2.90911	0.00391211	0.982469
rs9814871	3	159655667	A	G	0.08359	-0.02197	0.004629	2.081e-06	G	A	-0.35177	-2.90747	0.00393211	0.982469
rs74446069	7	105674726	C	T	0.1151	0.01864	0.00403	3.74e-06	T	C	0.342259	2.90713	0.00393618	0.982469
rs3969198	11	50647377	G	A	0.1338	-0.02412	0.003774	1.66e-10	A	G	0.369658	2.90527	0.00395896	0.982469
rs1366303	3	159654631	T	C	0.08363	-0.02177	0.004628	2.57e-06	C	T	-0.351525	-2.90462	0.00396697	0.982469
rs10258293	7	105662690	T	C	0.1629	0.01956	0.003486	2.014e-08	C	T	0.264454	2.90366	0.00397877	0.982469
rs75850640	7	105672826	T	G	0.1146	0.01883	0.00404	3.157e-06	G	T	0.340789	2.9031	0.00398574	0.982469
rs4469889	11	50655782	C	T	0.1329	-0.02413	0.003781	1.743e-10	T	C	0.371047	2.90249	0.00399323	0.982469
rs35737876	7	150294426	G	A	0.227	-0.02099	0.003068	7.905e-12	A	G	-0.28477	-2.90017	0.00402203	0.982469
rs74928390	7	105668723	T	A	0.1147	0.01926	0.004044	1.898e-06	A	T	0.338596	2.89983	0.00402635	0.982469
rs1917324	11	49371759	G	C	0.7066	0.01572	0.002819	2.453e-08	G	C	-0.226552	-2.89969	0.00402807	0.982469
rs13325119	3	159652978	G	T	0.0836	-0.02193	0.00463	2.167e-06	T	G	-0.35116	-2.89962	0.00402889	0.982469
rs7000322	8	9679742	C	T	0.6112	-0.02617	0.002631	2.572e-23	C	T	0.23625	2.89959	0.00402928	0.982469
rs1976671	8	9679634	A	G	0.3873	0.02602	0.002632	4.933e-23	G	A	-0.236251	-2.8994	0.0040317	0.982469
rs4109837	11	49372051	A	T	0.7067	0.01578	0.00282	2.191e-08	A	T	-0.226534	-2.89939	0.00403179	0.982469
rs2866361	11	49372481	A	G	0.7067	0.01575	0.00282	2.335e-08	A	G	-0.226522	-2.8992	0.00403414	0.982469
rs17150826	8	9800153	G	A	0.1257	0.02277	0.003886	4.644e-09	A	G	-0.312106	-2.89829	0.00404559	0.982469
rs55868514	8	9680400	T	C	0.6116	-0.02642	0.002631	9.98e-24	T	C	0.235928	2.89476	0.00408999	0.982469
rs7924526	11	49267043	G	A	0.3246	-0.0125	0.002742	5.171e-06	A	G	0.220943	2.89195	0.00412562	0.982469
rs56235770	7	105665677	C	T	0.1605	0.02031	0.003509	7.091e-09	T	C	0.265276	2.88941	0.00415821	0.982469
rs1389817	3	159649024	T	G	0.08357	-0.02196	0.00463	2.098e-06	G	T	-0.350326	-2.88872	0.00416705	0.982469
rs2048656	8	9644659	G	A	0.3783	0.02102	0.002659	2.625e-15	A	G	-0.237485	-2.88756	0.00418194	0.982469
rs11249956	8	9658194	G	C	0.6309	-0.02605	0.002659	1.179e-22	G	C	0.232383	2.88743	0.00418362	0.982469
rs73170509	3	159646287	G	C	0.08356	-0.02186	0.004631	2.343e-06	C	G	-0.349894	-2.88328	0.00423752	0.982469
rs73170508	3	159643977	T	C	0.08357	-0.02205	0.004632	1.94e-06	C	T	-0.349567	-2.87902	0.00429357	0.982469
rs13274994	8	8755906	G	C	0.1352	-0.02211	0.003807	6.328e-09	C	G	0.29822	2.8765	0.00432701	0.982469
rs13278142	8	8755914	A	G	0.1351	-0.02212	0.003808	6.237e-09	G	A	0.298281	2.87602	0.00433342	0.982469
rs62489459	8	9681279	C	T	0.2377	0.01709	0.003019	1.499e-08	T	C	-0.265829	-2.87513	0.00434521	0.982469
rs7102374	11	49261795	G	A	0.3245	-0.01277	0.002743	3.207e-06	A	G	0.219819	2.87388	0.00436201	0.982469
rs28397084	3	159645543	G	A	0.08373	-0.0221	0.004628	1.802e-06	A	G	-0.348973	-2.87386	0.00436227	0.982469
rs28630509	8	10997039	A	G	0.4314	-0.0207	0.002591	1.368e-15	G	A	0.209414	2.87165	0.00439195	0.982469
rs7607886	2	165509579	G	A	0.2031	0.01479	0.003194	3.651e-06	A	G	0.279801	2.87035	0.00440951	0.982469
rs62282068	3	141886120	G	A	0.0896	-0.03259	0.004515	5.248e-13	A	G	0.348884	2.86715	0.00445314	0.982469
rs9824156	3	159639729	G	C	0.08357	-0.02206	0.004633	1.913e-06	C	G	-0.34851	-2.86613	0.00446711	0.982469
rs6758799	2	28284633	T	C	0.8195	0.03389	0.003332	2.699e-24	T	C	-0.276747	-2.866	0.00446883	0.982469
rs113368930	3	141638674	G	T	0.07054	-0.0247	0.005009	8.185e-07	T	G	0.360419	2.86371	0.00450036	0.982469
rs73207110	8	9682090	A	G	0.2419	0.01636	0.002998	4.844e-08	G	A	-0.261347	-2.86255	0.00451641	0.982469
rs9817922	3	159638218	G	A	0.08357	-0.02206	0.004633	1.917e-06	A	G	-0.348147	-2.86077	0.00454106	0.982469
rs13279515	8	9221327	C	T	0.1406	-0.04	0.003689	2.129e-27	T	C	0.318309	2.85919	0.00456317	0.982469
rs73192227	8	8755921	A	G	0.135	-0.02205	0.003809	7.026e-09	G	A	0.29509	2.85758	0.00458565	0.982469
rs10488047	7	105665337	C	T	0.1127	0.02103	0.004077	2.497e-07	T	C	0.334031	2.85626	0.00460417	0.982469
rs2062333	8	9981149	A	G	0.4855	0.01754	0.002568	8.459e-12	G	A	-0.221972	-2.85279	0.00465333	0.982469
rs1911127	2	28279693	G	A	0.8195	0.03391	0.003331	2.436e-24	G	A	-0.274873	-2.8511	0.00467742	0.982469
rs1911128	2	28279649	T	G	0.8195	0.0339	0.003331	2.477e-24	T	G	-0.274838	-2.85093	0.00467986	0.982469
rs4339549	7	150287177	A	G	0.2232	-0.02035	0.003106	5.595e-11	G	A	-0.287395	-2.8507	0.00468314	0.982469
rs75853071	7	105664480	C	T	0.1121	0.02109	0.004086	2.464e-07	T	C	0.332878	2.85065	0.00468388	0.982469
rs2175846	8	9644976	G	T	0.3719	0.02421	0.002664	1.043e-19	T	G	-0.23418	-2.84956	0.00469955	0.982469
rs72988236	3	141637910	T	C	0.07079	-0.02442	0.004996	1.016e-06	C	T	0.358192	2.84729	0.00473222	0.982469
rs17542143	7	150326819	C	T	0.2052	-0.02265	0.003176	9.999e-13	T	C	-0.284449	-2.84645	0.00474443	0.982469
rs3735086	7	150323647	G	A	0.2052	-0.02281	0.003175	6.67e-13	A	G	-0.284443	-2.84639	0.00474518	0.982469
rs13234724	7	150325175	C	T	0.2052	-0.02284	0.003174	6.188e-13	T	C	-0.284443	-2.84639	0.00474518	0.982469
rs13226190	7	150326562	T	G	0.2052	-0.02266	0.003175	9.617e-13	G	T	-0.284443	-2.84639	0.00474518	0.982469
rs13238412	7	150319324	T	G	0.2052	-0.0229	0.003175	5.411e-13	G	T	-0.284372	-2.84634	0.00474591	0.982469
rs35342751	7	150318161	G	A	0.2052	-0.0229	0.003175	5.439e-13	A	G	-0.284365	-2.8463	0.0047466	0.982469
rs56325059	7	150319717	C	T	0.2052	-0.0229	0.003174	5.402e-13	T	C	-0.284341	-2.84596	0.00475154	0.982469
rs12703091	7	150317226	G	A	0.2052	-0.0229	0.003175	5.453e-13	A	G	-0.284253	-2.84539	0.00475975	0.982469
rs13230583	7	150317278	T	C	0.2052	-0.02289	0.003175	5.547e-13	C	T	-0.28425	-2.84527	0.00476149	0.982469
rs62491810	7	150314261	G	A	0.2052	-0.02291	0.003175	5.354e-13	A	G	-0.284109	-2.84472	0.00476945	0.982469
rs2016520	6	35378778	C	T	0.8027	-0.01813	0.003224	1.878e-08	C	T	0.253159	2.83568	0.00490272	0.982469
rs35873531	7	150294434	G	A	0.2263	-0.02105	0.003071	7.203e-12	A	G	-0.277517	-2.82976	0.00499175	0.982469
rs17150478	8	9641034	A	G	0.191	0.01867	0.003256	9.926e-09	G	A	-0.281199	-2.82859	0.00500945	0.982469
rs12222559	11	50520202	C	T	0.1434	-0.02159	0.003772	1.038e-08	T	C	0.357008	2.82838	0.00501272	0.982469
rs79953491	2	165555539	A	G	0.1193	0.02379	0.003953	1.763e-09	G	A	0.309706	2.82617	0.00504646	0.982469
rs570903	8	9828939	G	T	0.626	-0.02629	0.002659	4.816e-23	G	T	0.217273	2.82542	0.00505792	0.982469
rs10100914	8	9616425	C	A	0.1919	0.01958	0.003271	2.138e-09	A	C	-0.269337	-2.82503	0.00506396	0.982469
rs12614744	2	28269702	T	A	0.1798	-0.03418	0.003339	1.37e-24	A	T	0.271165	2.82242	0.00510411	0.982469
rs6902109	6	130316559	A	G	0.5384	0.01212	0.002572	2.462e-06	A	G	-0.213279	-2.82006	0.00514084	0.982469
rs780095	2	27741105	A	G	0.5674	-0.06996	0.002588	5.774e-161	A	G	0.218864	2.81955	0.00514876	0.982469
rs6547692	2	27734972	G	A	0.5567	-0.07047	0.002582	5.704e-164	G	A	0.215401	2.81881	0.00516024	0.982469
rs780096	2	27741072	C	G	0.5673	-0.07	0.002588	4.134e-161	C	G	0.218806	2.81863	0.00516318	0.982469
rs35114152	7	150294476	A	G	0.2258	-0.02069	0.003077	1.786e-11	G	A	-0.277268	-2.81665	0.00519418	0.982469
rs10501350	11	56058690	G	A	0.1315	-0.0235	0.003803	6.514e-10	A	G	0.360479	2.81524	0.00521638	0.982469
rs6547819	2	28266044	A	G	0.8196	0.03385	0.003332	3.021e-24	A	G	-0.269924	-2.81415	0.00523354	0.982469
rs7586923	2	230772678	C	G	0.3183	0.01466	0.002755	1.024e-07	G	C	0.238487	2.81312	0.00524987	0.982469
rs62491263	8	9685487	C	A	0.2413	0.01679	0.002997	2.097e-08	A	C	-0.25659	-2.81273	0.00525617	0.982469
rs5020037	3	141878750	C	A	0.08995	-0.03262	0.004538	6.539e-13	A	C	0.34188	2.81112	0.00528174	0.982469
rs10908819	1	154291372	C	T	0.262	-0.03601	0.002921	6.581e-35	T	C	0.242695	2.80686	0.00535021	0.982469
rs1557812	17	36034365	G	A	0.2305	0.01818	0.003085	3.762e-09	A	G	-0.316951	-2.80682	0.00535077	0.982469
rs12582158	12	12896898	T	A	0.379	0.01385	0.002678	2.304e-07	A	T	-0.24679	-2.80531	0.00537522	0.982469
rs35980139	11	49019971	G	A	0.2033	-0.01963	0.003197	8.24e-10	A	G	0.284718	2.80254	0.00542033	0.982469
rs10490694	2	165548569	G	A	0.1195	0.02504	0.003954	2.406e-10	A	G	0.306811	2.80145	0.00543814	0.982469
rs394038	6	32208698	G	A	0.2838	-0.01638	0.002845	8.518e-09	A	G	-0.224299	-2.79944	0.00547116	0.982469
rs62395355	6	31476297	C	A	0.1789	0.03573	0.003346	1.279e-26	A	C	0.311247	2.79764	0.00550093	0.982469
rs7607980	2	165551201	T	C	0.1196	0.02412	0.003954	1.056e-09	C	T	0.300312	2.79738	0.00550533	0.982469
rs12563213	1	154291255	G	C	0.2619	-0.03603	0.002921	5.989e-35	C	G	0.241956	2.79577	0.00553207	0.982469
rs78970517	2	165554302	C	T	0.1195	0.02404	0.003955	1.215e-09	T	C	0.305316	2.79543	0.00553768	0.982469
rs72988233	3	141635204	C	T	0.07054	-0.02476	0.00501	7.684e-07	T	C	0.350876	2.78852	0.00565392	0.982469
rs41265477	3	141634690	C	G	0.07033	-0.02442	0.005016	1.12e-06	G	C	0.350928	2.78806	0.00566166	0.982469
rs75297654	2	165545615	C	T	0.1193	0.02502	0.003952	2.452e-10	T	C	0.30512	2.78671	0.0056848	0.982469
rs34900736	7	150278842	C	T	0.2279	-0.02136	0.00306	2.946e-12	T	C	-0.27259	-2.786	0.00569687	0.982469
rs61896322	11	55585198	C	T	0.3771	0.0119	0.002646	6.89e-06	T	C	-0.202193	-2.78527	0.00570935	0.982469
rs56884601	11	55584441	G	A	0.3802	0.01205	0.002642	5.143e-06	A	G	-0.202157	-2.78485	0.00571654	0.982469
rs10897287	11	55581165	A	G	0.3808	0.01191	0.002641	6.475e-06	G	A	-0.202081	-2.78446	0.00572319	0.982469
rs4841067	8	8747245	A	G	0.1513	-0.01913	0.003583	9.349e-08	G	A	0.272449	2.78431	0.00572583	0.982469
rs62282073	3	141900767	T	C	0.09612	-0.0221	0.004381	4.559e-07	C	T	0.321758	2.78424	0.00572701	0.982469
rs7627797	3	159676177	C	A	0.08417	-0.02201	0.004616	1.852e-06	A	C	-0.334966	-2.78382	0.00573427	0.982469
rs13317281	3	159675298	G	A	0.08414	-0.02207	0.004615	1.733e-06	A	G	-0.334939	-2.78371	0.00573619	0.982469
rs16851963	3	141630832	C	G	0.07037	-0.02435	0.005018	1.22e-06	G	C	0.351093	2.78343	0.00574087	0.982469
rs10513548	3	159675391	A	C	0.08449	-0.02226	0.004608	1.369e-06	C	A	-0.334842	-2.78273	0.00575308	0.982469
rs10095667	8	9615019	G	T	0.1914	0.01953	0.003274	2.42e-09	T	G	-0.26505	-2.7816	0.0057725	0.982469
rs6970741	7	150310501	A	T	0.2266	-0.02106	0.003075	7.355e-12	T	A	-0.273793	-2.78037	0.0057938	0.982469
rs11230893	11	55527808	G	T	0.3771	0.01169	0.002645	9.791e-06	T	G	-0.201921	-2.77989	0.00580223	0.982469
rs4939005	11	55514265	A	T	0.3769	0.01172	0.002645	9.382e-06	T	A	-0.201875	-2.77915	0.00581504	0.982469
rs11230832	11	55514678	C	T	0.3768	0.01171	0.002645	9.589e-06	T	C	-0.201845	-2.77909	0.0058162	0.982469
rs16851955	3	141630680	C	T	0.07001	-0.02441	0.00503	1.216e-06	T	C	0.350931	2.77863	0.00582417	0.982469
rs17147691	11	55524737	T	G	0.3772	0.01174	0.002644	8.959e-06	G	T	-0.201832	-2.77846	0.00582711	0.982469
rs17147361	11	55485988	A	G	0.3775	0.01168	0.002642	9.941e-06	G	A	-0.201368	-2.77765	0.00584124	0.982469
rs613429	11	49252000	C	T	0.1962	-0.01834	0.003228	1.333e-08	T	C	0.263929	2.7776	0.0058422	0.982469
rs12364736	11	55490847	T	C	0.3772	0.01181	0.002644	7.907e-06	C	T	-0.201345	-2.77666	0.0058586	0.982469
rs10897177	11	55499199	T	C	0.3772	0.01186	0.002644	7.222e-06	C	T	-0.201504	-2.77657	0.00586014	0.982469
rs6971133	7	150310472	G	A	0.2265	-0.02107	0.003075	7.273e-12	A	G	-0.273874	-2.77605	0.00586927	0.982469
rs10196483	2	28221182	A	T	0.819	0.03408	0.003329	1.332e-24	A	T	-0.264417	-2.77587	0.00587249	0.982469
rs6970850	7	150310464	C	T	0.2265	-0.02107	0.003075	7.284e-12	T	C	-0.273813	-2.77562	0.00587691	0.982469
rs71441095	2	28089848	G	A	0.1765	-0.03615	0.003363	6.083e-27	A	G	0.270335	2.77476	0.00589205	0.982469
rs6954076	7	150310941	T	G	0.2284	-0.02106	0.003057	5.612e-12	G	T	-0.272162	-2.77434	0.00589947	0.982469
rs600974	11	49251508	A	C	0.1962	-0.01832	0.003228	1.394e-08	C	A	0.263639	2.7743	0.00590007	0.982469
rs12154687	7	150311173	C	T	0.2278	-0.02113	0.00306	4.938e-12	T	C	-0.271998	-2.77242	0.00593334	0.982469
rs11127132	2	28236120	C	T	0.1799	-0.03412	0.003337	1.504e-24	T	C	0.264249	2.77219	0.00593737	0.982469
rs6725627	2	28242452	G	T	0.1799	-0.03408	0.003337	1.72e-24	T	G	0.26423	2.77219	0.00593751	0.982469
rs13026003	2	28150798	C	T	0.18	-0.03397	0.003337	2.427e-24	T	C	0.264131	2.77215	0.00593824	0.982469
rs6978270	7	150276539	C	T	0.2301	-0.0201	0.003048	4.247e-11	T	C	-0.270876	-2.77191	0.00594246	0.982469
rs10952275	7	150276402	C	T	0.2301	-0.02015	0.003048	3.763e-11	T	C	-0.27087	-2.77188	0.00594291	0.982469
rs6971529	7	150310969	A	C	0.2283	-0.02103	0.003057	6.103e-12	C	A	-0.271888	-2.77174	0.00594543	0.982469
rs7592580	2	28121190	C	T	0.1801	-0.03393	0.003335	2.537e-24	T	C	0.26411	2.77166	0.00594684	0.982469
rs4573169	7	150287151	G	A	0.2279	-0.02087	0.003056	8.504e-12	A	G	-0.27101	-2.77157	0.00594846	0.982469
rs10495761	2	28235955	T	C	0.18	-0.03405	0.003335	1.834e-24	C	T	0.264038	2.77155	0.00594876	0.982469
rs11886463	2	28104537	C	T	0.1806	-0.0338	0.00333	3.359e-24	T	C	0.264032	2.77153	0.00594914	0.982469
rs6978778	7	150276863	C	T	0.23	-0.02026	0.003048	2.965e-11	T	C	-0.270821	-2.77147	0.00595021	0.982469
rs11230887	11	55525584	C	A	0.3762	0.01172	0.00265	9.768e-06	A	C	-0.201495	-2.7714	0.00595143	0.982469
rs12997202	2	28250389	A	G	0.18	-0.03402	0.003336	1.982e-24	G	A	0.264003	2.7714	0.00595145	0.982469
rs6971221	7	150310787	A	G	0.2284	-0.021	0.003056	6.425e-12	G	A	-0.271715	-2.77131	0.00595314	0.982469
rs12620151	2	28102704	T	A	0.18	-0.03402	0.003336	2.025e-24	A	T	0.264106	2.77117	0.00595563	0.982469
rs13016573	2	28094270	C	G	0.1806	-0.03373	0.00333	4.115e-24	G	C	0.263932	2.77094	0.00595971	0.982469
rs34483784	2	28129391	G	A	0.18	-0.03384	0.003336	3.482e-24	A	G	0.263975	2.7708	0.00596218	0.982469
rs7607546	2	28118662	G	A	0.8193	0.0338	0.003329	3.293e-24	G	A	-0.264006	-2.77063	0.0059652	0.982469
rs10201105	2	28131233	G	C	0.8195	0.0336	0.003331	6.326e-24	G	C	-0.263921	-2.77046	0.00596818	0.982469
rs6970561	7	150310239	C	A	0.2285	-0.02089	0.003055	8.04e-12	A	C	-0.271328	-2.77012	0.00597423	0.982469
rs4665398	2	28094770	A	T	0.1801	-0.03396	0.003334	2.325e-24	T	A	0.263919	2.77011	0.00597456	0.982469
rs10188108	2	28192555	C	G	0.819	0.03261	0.003327	1.102e-22	C	G	-0.263793	-2.76999	0.0059766	0.982469
rs6547816	2	28169597	T	C	0.8181	0.0322	0.003325	3.518e-22	T	C	-0.263788	-2.76993	0.00597764	0.982469
rs12165240	2	28172125	A	T	0.819	0.0326	0.003327	1.119e-22	A	T	-0.26379	-2.76993	0.00597769	0.982469
rs13382482	2	28172293	T	C	0.819	0.03261	0.003327	1.104e-22	T	C	-0.26379	-2.76993	0.00597769	0.982469
rs10205313	2	28176527	A	C	0.819	0.03259	0.003327	1.162e-22	A	C	-0.263799	-2.76991	0.00597804	0.982469
rs13236678	7	150310069	C	T	0.2285	-0.02089	0.003054	7.893e-12	T	C	-0.271295	-2.76989	0.00597842	0.982469
rs2337372	2	28140349	G	A	0.18	-0.03387	0.003336	3.237e-24	A	G	0.263818	2.76982	0.00597974	0.982469
rs4578808	2	28081630	G	T	0.1806	-0.03368	0.00333	4.68e-24	T	G	0.263754	2.76979	0.00598012	0.982469
rs4578809	2	28082494	G	A	0.1806	-0.03368	0.00333	4.68e-24	A	G	0.263754	2.76979	0.00598012	0.982469
rs11886375	2	28155748	A	C	0.1808	-0.03275	0.00333	8.076e-23	C	A	0.263754	2.76979	0.00598012	0.982469
rs6727432	2	28250990	T	G	0.8196	0.03384	0.003332	3.075e-24	T	G	-0.263754	-2.76979	0.00598012	0.982469
rs13008539	2	28174407	A	C	0.1808	-0.03268	0.003329	9.602e-23	C	A	0.263807	2.76976	0.00598067	0.982469
rs10180107	2	28240525	T	C	0.8196	0.03378	0.003331	3.631e-24	T	C	-0.263768	-2.76973	0.00598124	0.982469
rs1350481	2	28185808	G	C	0.8191	0.0325	0.003328	1.564e-22	G	C	-0.263789	-2.76971	0.00598161	0.982469
rs10168171	2	28232087	A	G	0.8196	0.03378	0.003331	3.692e-24	A	G	-0.263773	-2.76966	0.00598257	0.982469
rs13221085	7	150309942	T	C	0.2285	-0.02089	0.003054	7.881e-12	C	T	-0.271187	-2.76961	0.00598345	0.982469
rs2204131	7	150277779	G	T	0.2298	-0.02016	0.003049	3.789e-11	T	G	-0.270478	-2.76961	0.00598345	0.982469
rs10204832	2	28228408	T	A	0.8196	0.03377	0.003331	3.767e-24	T	A	-0.263787	-2.7696	0.00598356	0.982469
rs1458397	2	28219608	T	C	0.8196	0.03363	0.003332	5.94e-24	T	C	-0.263769	-2.76955	0.00598445	0.982469
rs13399709	2	28167450	C	T	0.8188	0.03246	0.003326	1.665e-22	C	T	-0.26375	-2.76955	0.00598454	0.982469
rs10204513	2	28220925	G	C	0.8196	0.03363	0.003332	5.825e-24	G	C	-0.263759	-2.76944	0.00598647	0.982469
rs6745379	2	28147541	T	C	0.8195	0.03363	0.003331	5.731e-24	T	C	-0.263737	-2.76942	0.00598683	0.982469
rs1506535	2	28174081	G	A	0.1806	-0.03301	0.003331	3.829e-23	A	G	0.263842	2.76927	0.00598944	0.982469
rs13220967	7	150309838	T	C	0.2279	-0.02097	0.003057	6.935e-12	C	T	-0.271102	-2.76927	0.00598944	0.982469
rs13025314	2	28080214	G	A	0.1806	-0.03367	0.00333	4.906e-24	A	G	0.263761	2.76923	0.00599022	0.982469
rs11764483	7	150280686	G	A	0.2283	-0.02106	0.003056	5.463e-12	A	G	-0.270299	-2.76921	0.0059906	0.982469
rs7587180	2	28176109	A	G	0.819	0.03258	0.003327	1.198e-22	A	G	-0.263745	-2.76909	0.00599265	0.982469
rs13029008	2	28212890	A	G	0.18	-0.03394	0.003336	2.563e-24	G	A	0.263828	2.76888	0.00599648	0.982469
rs55681398	7	150308848	C	T	0.2278	-0.02093	0.003057	7.532e-12	T	C	-0.270885	-2.76885	0.00599708	0.982469
rs4233720	2	28079775	A	G	0.1812	-0.03309	0.003329	2.765e-23	G	A	0.263727	2.76862	0.00600107	0.982469
rs35182796	7	150309338	T	C	0.2285	-0.02085	0.003054	8.615e-12	C	T	-0.270922	-2.76851	0.00600309	0.982469
rs77832415	11	49249977	A	G	0.1961	-0.01837	0.003228	1.263e-08	G	A	0.263124	2.76846	0.006004	0.982469
rs7008835	8	8744928	A	G	0.1418	-0.02028	0.003678	3.523e-08	G	A	0.272989	2.76842	0.00600468	0.982469
rs12328675	2	165540800	T	C	0.1194	0.02485	0.003953	3.252e-10	C	T	0.30304	2.7684	0.00600513	0.982469
rs62502277	7	150280439	G	C	0.2283	-0.02107	0.003056	5.421e-12	C	G	-0.270218	-2.76823	0.0060081	0.982469
rs35432864	7	150309205	C	A	0.2285	-0.02085	0.003054	8.606e-12	A	C	-0.270832	-2.76806	0.00601125	0.982469
rs145716777	3	141625078	A	G	0.0698	-0.02336	0.005061	3.925e-06	G	A	0.350181	2.76793	0.0060135	0.982469
rs4666028	2	28088580	T	A	0.1806	-0.03368	0.00333	4.864e-24	A	T	0.263636	2.76789	0.0060143	0.982469
rs11902158	2	28086765	A	G	0.1805	-0.0337	0.00333	4.517e-24	G	A	0.263617	2.76778	0.00601624	0.982469
rs13021285	2	28085347	T	C	0.1805	-0.03369	0.00333	4.733e-24	C	T	0.263615	2.76773	0.00601712	0.982469
rs35233281	7	150280944	C	G	0.2282	-0.02118	0.003056	4.213e-12	G	C	-0.270142	-2.76754	0.00602057	0.982469
rs1578916	7	150281975	C	T	0.2281	-0.02099	0.003057	6.5e-12	T	C	-0.270027	-2.76667	0.00603624	0.982469
rs9768400	7	150308202	G	C	0.2285	-0.02083	0.003054	8.967e-12	C	G	-0.2704	-2.76609	0.00604659	0.982469
rs677785	11	49249226	T	C	0.1961	-0.01839	0.003229	1.23e-08	C	T	0.262897	2.76595	0.0060491	0.982469
rs9770112	7	150308107	A	G	0.2285	-0.02083	0.003054	9.126e-12	G	A	-0.27027	-2.76545	0.00605812	0.982469
rs35464700	7	150308090	A	G	0.2278	-0.02092	0.003057	7.829e-12	G	A	-0.270258	-2.7654	0.00605902	0.982469
rs7788683	7	150307758	C	A	0.2285	-0.02085	0.003054	8.552e-12	A	C	-0.270131	-2.76502	0.00606592	0.982469
rs7788885	7	150307976	A	G	0.2285	-0.02083	0.003054	8.968e-12	G	A	-0.270171	-2.76496	0.00606714	0.982469
rs7788112	7	150307454	A	T	0.2285	-0.02086	0.003053	8.35e-12	T	A	-0.26988	-2.76418	0.00608111	0.982469
rs13225610	7	150307353	G	A	0.2285	-0.02085	0.003054	8.568e-12	A	G	-0.269787	-2.76374	0.00608919	0.982469
rs10933311	2	230717662	G	T	0.3141	0.01477	0.002765	9.251e-08	T	G	0.235183	2.76358	0.00609212	0.982469
rs10952276	7	150298483	T	C	0.2285	-0.02082	0.003053	9.086e-12	C	T	-0.269694	-2.76352	0.00609312	0.982469
rs13225393	7	150307305	C	T	0.2285	-0.02088	0.003054	8.062e-12	T	C	-0.269703	-2.76342	0.00609504	0.982469
rs34534990	7	150283773	T	C	0.2285	-0.02091	0.003054	7.625e-12	C	T	-0.269668	-2.76323	0.00609837	0.982469
rs34118164	7	150288822	G	C	0.2285	-0.02077	0.003053	1.033e-11	C	G	-0.269625	-2.7631	0.00610086	0.982469
rs4406323	7	150296423	C	G	0.2285	-0.02084	0.003053	8.833e-12	G	C	-0.269638	-2.76303	0.00610205	0.982469
rs6954937	7	150284649	A	G	0.2283	-0.02081	0.003054	9.604e-12	G	A	-0.269617	-2.76303	0.00610214	0.982469
rs13232989	7	150284900	G	A	0.2283	-0.0208	0.003054	9.87e-12	A	G	-0.269617	-2.76303	0.00610214	0.982469
rs13232683	7	150284950	A	T	0.2283	-0.02079	0.003054	9.879e-12	T	A	-0.269617	-2.76303	0.00610214	0.982469
rs13232785	7	150284972	C	T	0.2283	-0.0208	0.003054	9.673e-12	T	C	-0.269617	-2.76303	0.00610214	0.982469
rs4510756	7	150296129	A	C	0.2286	-0.02104	0.003053	5.521e-12	C	A	-0.269644	-2.763	0.00610263	0.982469
rs11764049	7	150285296	G	A	0.2283	-0.0208	0.003054	9.709e-12	A	G	-0.269611	-2.76299	0.00610287	0.982469
rs11767574	7	150285311	T	C	0.2283	-0.02079	0.003054	9.996e-12	C	T	-0.269611	-2.76299	0.00610287	0.982469
rs35512856	7	150294291	T	C	0.2285	-0.02077	0.003053	1.035e-11	C	T	-0.269619	-2.76297	0.0061031	0.982469
rs35821632	7	150294342	A	G	0.2285	-0.02076	0.003053	1.057e-11	G	A	-0.269619	-2.76297	0.0061031	0.982469
rs12673197	7	150293407	G	A	0.2284	-0.02076	0.003054	1.062e-11	A	G	-0.26961	-2.76297	0.00610321	0.982469
rs13223607	7	150294733	G	T	0.2279	-0.02089	0.003056	8.212e-12	T	G	-0.269624	-2.76293	0.00610382	0.982469
rs35659213	7	150291896	A	T	0.2279	-0.0209	0.003056	8.085e-12	T	A	-0.269608	-2.76292	0.00610409	0.982469
rs57899656	7	150293153	C	T	0.2279	-0.02089	0.003056	8.236e-12	T	C	-0.269608	-2.76292	0.00610409	0.982469
rs13236567	7	150285790	C	T	0.2286	-0.02073	0.003053	1.133e-11	T	C	-0.269601	-2.76291	0.00610423	0.982469
rs6954884	7	150284417	G	A	0.2283	-0.02077	0.003055	1.047e-11	A	G	-0.269603	-2.76291	0.00610431	0.982469
rs13235529	7	150285058	A	C	0.2282	-0.02081	0.003055	9.629e-12	C	A	-0.269603	-2.76291	0.00610431	0.982469
rs13222892	7	150285104	T	C	0.2283	-0.02081	0.003054	9.6e-12	C	T	-0.269603	-2.76291	0.00610431	0.982469
rs13235632	7	150285130	A	T	0.2283	-0.0208	0.003054	9.682e-12	T	A	-0.269603	-2.76291	0.00610431	0.982469
rs11764138	7	150285584	G	A	0.2285	-0.02076	0.003053	1.046e-11	A	G	-0.269599	-2.76291	0.00610434	0.982469
rs11764186	7	150285754	G	A	0.2285	-0.02076	0.003053	1.043e-11	A	G	-0.269599	-2.76291	0.00610434	0.982469
rs2093497	7	150295503	C	A	0.2285	-0.02082	0.003054	9.278e-12	A	C	-0.269615	-2.76291	0.00610435	0.982469
rs35805448	7	150295518	G	A	0.2285	-0.02082	0.003054	9.278e-12	A	G	-0.269615	-2.76291	0.00610435	0.982469
rs35113886	7	150295541	T	A	0.2285	-0.02083	0.003054	8.997e-12	A	T	-0.269615	-2.76291	0.00610435	0.982469
rs35822540	7	150295602	G	A	0.2285	-0.02083	0.003054	9.091e-12	A	G	-0.269615	-2.76291	0.00610435	0.982469
rs12666582	7	150307090	C	T	0.2285	-0.02085	0.003054	8.575e-12	T	C	-0.2696	-2.76288	0.00610483	0.982469
rs13225097	7	150307167	A	G	0.2285	-0.02089	0.003054	7.913e-12	G	A	-0.2696	-2.76288	0.00610483	0.982469
rs34176120	7	150283847	T	C	0.2279	-0.02089	0.003056	8.192e-12	C	T	-0.269634	-2.76288	0.00610486	0.982469
rs6950421	7	150284200	C	T	0.2283	-0.02078	0.003055	1.037e-11	T	C	-0.269598	-2.76287	0.00610491	0.982469
rs62502293	7	150285980	T	C	0.2279	-0.02087	0.003056	8.658e-12	C	T	-0.269598	-2.76287	0.00610491	0.982469
rs62502294	7	150286026	A	G	0.2279	-0.02087	0.003056	8.51e-12	G	A	-0.269598	-2.76287	0.00610491	0.982469
rs62502298	7	150286398	T	C	0.2285	-0.02077	0.003053	1.033e-11	C	T	-0.269598	-2.76287	0.00610491	0.982469
rs12671272	7	150286522	T	G	0.2285	-0.02077	0.003053	1.028e-11	G	T	-0.269598	-2.76287	0.00610491	0.982469
rs12671275	7	150286561	T	C	0.2285	-0.02077	0.003053	1.033e-11	C	T	-0.269598	-2.76287	0.00610491	0.982469
rs7781524	7	150286693	T	A	0.2286	-0.02071	0.003053	1.188e-11	A	T	-0.269598	-2.76287	0.00610491	0.982469
rs34097488	7	150286906	G	C	0.2279	-0.02088	0.003056	8.465e-12	C	G	-0.269598	-2.76287	0.00610491	0.982469
rs7781992	7	150286995	T	G	0.2285	-0.02077	0.003053	1.032e-11	G	T	-0.269598	-2.76287	0.00610491	0.982469
rs4543461	7	150287251	T	C	0.2279	-0.02088	0.003056	8.465e-12	C	T	-0.269598	-2.76287	0.00610491	0.982469
rs6942848	7	150287919	A	G	0.2285	-0.02077	0.003053	1.032e-11	G	A	-0.269598	-2.76287	0.00610491	0.982469
rs78148705	7	150288168	C	T	0.2279	-0.02088	0.003056	8.467e-12	T	C	-0.269598	-2.76287	0.00610491	0.982469
rs139560032	7	150288246	T	C	0.2285	-0.02077	0.003053	1.031e-11	C	T	-0.269598	-2.76287	0.00610491	0.982469
rs35276692	7	150289517	A	G	0.2279	-0.02088	0.003056	8.302e-12	G	A	-0.269598	-2.76287	0.00610491	0.982469
rs60213500	7	150289784	C	T	0.2285	-0.02077	0.003053	1.032e-11	T	C	-0.269598	-2.76287	0.00610491	0.982469
rs11761189	7	150289886	A	G	0.2283	-0.02079	0.003054	9.996e-12	G	A	-0.269598	-2.76287	0.00610491	0.982469
rs2888664	7	150291094	A	T	0.2285	-0.02075	0.003053	1.064e-11	T	A	-0.269598	-2.76287	0.00610491	0.982469
rs7796338	7	150291332	A	G	0.2285	-0.02075	0.003053	1.065e-11	G	A	-0.269598	-2.76287	0.00610491	0.982469
rs34990905	7	150291736	C	T	0.2285	-0.02075	0.003053	1.073e-11	T	C	-0.269598	-2.76287	0.00610491	0.982469
rs34079857	7	150291808	C	G	0.2279	-0.02087	0.003056	8.578e-12	G	C	-0.269598	-2.76287	0.00610491	0.982469
rs62502326	7	150292150	T	C	0.2285	-0.02076	0.003053	1.056e-11	C	T	-0.269598	-2.76287	0.00610491	0.982469
rs6951360	7	150292480	T	G	0.2279	-0.02087	0.003056	8.584e-12	G	T	-0.269598	-2.76287	0.00610491	0.982469
rs6969250	7	150292545	C	T	0.2285	-0.02076	0.003053	1.06e-11	T	C	-0.269598	-2.76287	0.00610491	0.982469
rs11981515	7	150292841	G	A	0.2285	-0.02075	0.003053	1.061e-11	A	G	-0.269598	-2.76287	0.00610491	0.982469
rs12673131	7	150293076	G	C	0.2285	-0.02076	0.003053	1.061e-11	C	G	-0.269598	-2.76287	0.00610491	0.982469
rs111364874	7	150295394	C	A	0.2279	-0.02091	0.003056	7.764e-12	A	C	-0.269628	-2.76287	0.00610498	0.982469
rs2373805	7	150291135	A	G	0.2285	-0.02076	0.003053	1.057e-11	G	A	-0.2696	-2.76286	0.00610513	0.982469
rs2373806	7	150291209	A	G	0.2285	-0.02076	0.003053	1.055e-11	G	A	-0.2696	-2.76286	0.00610513	0.982469
rs35428045	7	150291620	A	G	0.2285	-0.02076	0.003053	1.059e-11	G	A	-0.2696	-2.76286	0.00610513	0.982469
rs6954709	7	150284242	G	T	0.2283	-0.02075	0.003055	1.101e-11	T	G	-0.269612	-2.76285	0.0061053	0.982469
rs35188092	7	150294062	T	C	0.2285	-0.02074	0.003053	1.109e-11	C	T	-0.269602	-2.76285	0.00610538	0.982469
rs34803745	7	150289391	C	T	0.2285	-0.02077	0.003053	1.014e-11	T	C	-0.269592	-2.76283	0.00610575	0.982469
rs13223512	7	150294683	G	A	0.2285	-0.0208	0.003053	9.561e-12	A	G	-0.269597	-2.7628	0.00610624	0.982469
rs13223343	7	150294780	A	C	0.2293	-0.02092	0.003053	7.222e-12	C	A	-0.269597	-2.7628	0.00610624	0.982469
rs11979292	7	150295819	C	T	0.2285	-0.02083	0.003054	9.091e-12	T	C	-0.269607	-2.76278	0.00610665	0.982469
rs13226396	7	150294987	C	T	0.2285	-0.02078	0.003053	1.008e-11	T	C	-0.269597	-2.76277	0.00610689	0.982469
rs11981976	7	150298249	C	T	0.2285	-0.02084	0.003053	8.855e-12	T	C	-0.269613	-2.76275	0.00610709	0.982469
rs10952277	7	150298532	G	A	0.2285	-0.02086	0.003054	8.463e-12	A	G	-0.269613	-2.76275	0.00610709	0.982469
rs34035483	7	150294214	A	T	0.2285	-0.02073	0.003053	1.135e-11	T	A	-0.269593	-2.76273	0.0061075	0.982469
rs62504165	7	150300876	C	T	0.2289	-0.02022	0.003052	3.412e-11	T	C	-0.269595	-2.76271	0.00610787	0.982469
rs62504164	7	150300781	T	C	0.2285	-0.02088	0.003053	8.043e-12	C	T	-0.269593	-2.76267	0.00610862	0.982469
rs7013902	8	8745741	A	G	0.1418	-0.02029	0.003679	3.5e-08	G	A	0.272338	2.76266	0.00610882	0.982469
rs11486916	7	150284683	C	T	0.2289	-0.02061	0.003052	1.463e-11	T	C	-0.269586	-2.76265	0.00610896	0.982469
rs13223653	7	150294953	C	T	0.2279	-0.02087	0.003056	8.6e-12	T	C	-0.269614	-2.76265	0.00610897	0.982469
rs62502300	7	150289063	A	G	0.2285	-0.02077	0.003053	1.036e-11	G	A	-0.269573	-2.76257	0.00611041	0.982469
rs35346811	7	150289103	T	G	0.2285	-0.02077	0.003053	1.036e-11	G	T	-0.269573	-2.76257	0.00611041	0.982469
rs4367453	7	150300448	T	C	0.2285	-0.02088	0.003053	7.924e-12	C	T	-0.269569	-2.76239	0.00611366	0.982469
rs6950079	7	150284012	C	T	0.2283	-0.02075	0.003055	1.09e-11	T	C	-0.269613	-2.76238	0.006114	0.982469
rs138907696	7	150297394	C	G	0.2286	-0.02081	0.003054	9.393e-12	G	C	-0.269588	-2.76218	0.00611763	0.982469
rs4584065	7	150290820	G	A	0.2285	-0.02077	0.003053	1.034e-11	A	G	-0.269464	-2.76214	0.00611834	0.982469
rs7599184	2	230711468	G	C	0.3141	0.01469	0.002765	1.088e-07	C	G	0.235143	2.76195	0.00612178	0.982469
rs11981436	7	150292767	C	T	0.2287	-0.02064	0.003053	1.389e-11	T	C	-0.269529	-2.76118	0.0061358	0.982469
rs6602474	10	11091188	T	A	0.1375	0.0184	0.003766	1.033e-06	A	T	-0.301477	-2.76096	0.0061398	0.982469
rs34476103	7	150288431	G	T	0.2285	-0.02076	0.003053	1.051e-11	T	G	-0.269466	-2.76041	0.00614996	0.982469
rs10107645	8	8746051	A	C	0.1408	-0.02061	0.003692	2.373e-08	C	A	0.272329	2.75966	0.00616365	0.982469
rs13004096	2	28087205	C	T	0.18	-0.03394	0.003335	2.538e-24	T	C	0.263106	2.75954	0.00616595	0.982469
rs12673168	7	150293237	G	A	0.2279	-0.0209	0.00306	8.339e-12	A	G	-0.269612	-2.75924	0.00617147	0.982469
rs35736441	8	8745783	A	T	0.141	-0.02065	0.003687	2.148e-08	T	A	0.27208	2.75911	0.00617386	0.982469
rs75224198	8	11651299	C	T	0.1673	-0.025	0.003451	4.321e-13	T	C	0.303744	2.7584	0.00618684	0.982469
rs113567822	8	11650321	C	T	0.1679	-0.02383	0.003445	4.622e-12	T	C	0.298256	2.7582	0.00619048	0.982469
rs560304	2	230822296	C	T	0.6807	-0.0147	0.002753	9.394e-08	C	T	-0.233373	-2.75812	0.00619194	0.982469
rs142871977	7	150276169	G	A	0.23	-0.02025	0.003048	3.036e-11	A	G	-0.268886	-2.75792	0.00619571	0.982469
rs2433733	2	230816703	G	A	0.6803	-0.01489	0.002752	6.322e-08	G	A	-0.233361	-2.75738	0.00620566	0.982469
rs596740	11	49247266	G	A	0.1961	-0.01845	0.00323	1.104e-08	A	G	0.262117	2.75677	0.00621703	0.982469
rs596754	11	49247256	C	T	0.1961	-0.01845	0.003229	1.099e-08	T	C	0.262068	2.75655	0.00622101	0.982469
rs6601267	8	8745114	G	C	0.1418	-0.02079	0.003678	1.588e-08	C	G	0.271668	2.75646	0.00622273	0.982469
rs57729315	7	150293221	C	A	0.2272	-0.02101	0.003063	6.825e-12	A	C	-0.269404	-2.75621	0.00622725	0.982469
rs12673133	7	150293191	C	T	0.2279	-0.02091	0.00306	8.184e-12	T	C	-0.269356	-2.75589	0.00623326	0.982469
rs149225001	7	150275099	T	C	0.23	-0.02027	0.003048	2.918e-11	C	T	-0.268692	-2.75499	0.00624988	0.982469
rs13238034	7	150294882	T	A	0.2207	-0.02061	0.00313	4.521e-11	A	T	-0.279837	-2.75457	0.00625769	0.982469
rs17325374	2	230822858	A	G	0.3193	0.01479	0.002755	7.997e-08	G	A	0.233586	2.7535	0.00627764	0.982469
rs34302297	8	9642316	C	T	0.195	-0.03307	0.003344	4.515e-23	T	C	0.295421	2.75339	0.00627978	0.982469
rs17323758	2	230701168	C	G	0.3145	0.01476	0.002764	9.27e-08	G	C	0.234489	2.75307	0.00628583	0.982469
rs34602370	2	230684296	T	C	0.3149	0.01488	0.002763	7.212e-08	C	T	0.234358	2.7517	0.00631147	0.982469
rs517261	2	230684104	T	C	0.685	-0.01484	0.002763	7.929e-08	T	C	-0.234339	-2.75129	0.00631904	0.982469
rs11767598	7	150285425	T	A	0.2279	-0.02094	0.003057	7.403e-12	A	T	-0.268653	-2.74909	0.00636058	0.982469
rs11764032	7	150285437	C	A	0.2278	-0.02089	0.003057	8.239e-12	A	C	-0.268653	-2.74909	0.00636058	0.982469
rs6757156	2	230820600	A	G	0.3191	0.01466	0.002753	1.01e-07	G	A	0.232684	2.74888	0.00636443	0.982469
rs17324625	2	230764788	T	G	0.3189	0.01454	0.002753	1.29e-07	G	T	0.232829	2.74819	0.0063775	0.982469
rs7602607	2	230777456	C	G	0.3185	0.0147	0.002754	9.423e-08	G	C	0.232868	2.74797	0.00638182	0.982469
rs10092694	8	8746446	G	A	0.1416	-0.02046	0.003678	2.646e-08	A	G	0.270518	2.74781	0.00638486	0.982469
rs6436892	2	230777444	A	T	0.3186	0.01467	0.002754	1.007e-07	T	A	0.232846	2.74775	0.0063859	0.982469
rs72482317	11	49442573	T	G	0.1356	-0.02465	0.003787	7.534e-11	G	T	0.345698	2.74604	0.00641841	0.982469
rs142109831	3	141591117	G	A	0.06857	-0.02384	0.005121	3.225e-06	A	G	0.357292	2.74582	0.00642269	0.982469
rs13250810	8	8755949	T	C	0.1384	-0.02111	0.003744	1.715e-08	C	T	0.276047	2.7454	0.00643069	0.982469
rs3095307	6	31092049	G	C	0.4792	0.01165	0.002565	5.612e-06	C	G	0.208114	2.74519	0.00643468	0.982469
rs55888866	2	230779625	C	G	0.3185	0.01471	0.002754	9.277e-08	G	C	0.232613	2.74393	0.00645863	0.982469
rs6720868	2	230663576	C	T	0.3152	0.01471	0.002763	1.02e-07	T	C	0.233628	2.74372	0.00646274	0.982469
rs13277397	8	8755998	C	A	0.1401	-0.02159	0.00371	5.853e-09	A	C	0.272624	2.74333	0.00647016	0.982469
rs6749080	2	230758560	A	G	0.3184	0.01465	0.002754	1.051e-07	G	A	0.23252	2.74316	0.00647343	0.982469
rs13014061	2	230759699	C	A	0.3185	0.01464	0.002754	1.057e-07	A	C	0.232515	2.74305	0.00647554	0.982469
rs62191702	2	230807773	G	A	0.3188	0.0147	0.002755	9.481e-08	A	G	0.232472	2.74305	0.00647555	0.982469
rs34885390	2	230768550	G	T	0.3183	0.01464	0.002755	1.075e-07	T	G	0.232547	2.74286	0.00647922	0.982469
rs2162524	2	230817437	T	C	0.3191	0.01477	0.002753	8.127e-08	C	T	0.232289	2.74243	0.00648752	0.982469
rs62191695	2	230770905	C	G	0.3183	0.01464	0.002755	1.066e-07	G	C	0.232514	2.74239	0.00648821	0.982469
rs34126258	2	230769637	G	C	0.3185	0.01447	0.002754	1.499e-07	C	G	0.232516	2.74237	0.0064887	0.982469
rs7587926	2	230773628	C	T	0.3184	0.01466	0.002754	1.032e-07	T	C	0.232501	2.74222	0.00649157	0.982469
rs36075200	2	230795324	G	C	0.3183	0.0147	0.002755	9.538e-08	C	G	0.23248	2.74202	0.00649549	0.982469
rs6739819	2	230768504	G	C	0.3185	0.01446	0.002754	1.517e-07	C	G	0.232481	2.74192	0.0064973	0.982469
rs35547214	2	230801434	A	T	0.3189	0.01496	0.002754	5.63e-08	T	A	0.232393	2.74165	0.0065025	0.982469
rs10095236	8	9684925	C	T	0.5698	-0.02983	0.00259	1.1e-30	C	T	0.218786	2.74128	0.00650966	0.982469
rs12995314	2	230617657	T	C	0.3152	0.01465	0.00277	1.245e-07	C	T	0.233258	2.741	0.00651502	0.982469
rs12468596	2	28503941	G	A	0.2175	-0.02228	0.003121	9.502e-13	A	G	0.250335	2.74083	0.00651831	0.982469
rs62191699	2	230801476	A	C	0.3189	0.01494	0.002754	5.801e-08	C	A	0.232304	2.73989	0.00653651	0.982469
rs7580600	2	230619994	G	A	0.3151	0.01477	0.002769	9.614e-08	A	G	0.232888	2.73849	0.00656367	0.982469
rs1968614	2	114137621	G	A	0.6732	0.01402	0.002746	3.259e-07	G	A	-0.222372	-2.73845	0.00656446	0.982469
rs12993164	2	230787061	C	T	0.3183	0.01464	0.002755	1.077e-07	T	C	0.232256	2.73836	0.00656613	0.982469
rs35557028	2	230620249	C	T	0.3151	0.01476	0.002769	9.856e-08	T	C	0.232857	2.73834	0.00656665	0.982469
rs34360232	2	230786093	C	T	0.3182	0.01462	0.002755	1.115e-07	T	C	0.232228	2.73803	0.00657262	0.982469
rs7598508	2	230641763	T	C	0.3152	0.01473	0.002763	9.7e-08	C	T	0.2328	2.73702	0.00659236	0.982469
rs35882248	2	230627955	C	T	0.3151	0.01462	0.002763	1.231e-07	T	C	0.232589	2.73621	0.00660816	0.982469
rs62190394	2	230624929	C	T	0.3151	0.01483	0.002764	8.021e-08	T	C	0.232439	2.7355	0.00662205	0.982469
rs59234368	2	230723057	C	T	0.3185	0.01464	0.002755	1.074e-07	T	C	0.232378	2.73474	0.00663698	0.982469
rs36092235	2	230822907	C	T	0.3186	0.01475	0.002756	8.684e-08	T	C	0.231855	2.73439	0.00664386	0.982469
rs12330837	3	186285706	C	A	0.08587	-0.0235	0.004579	2.865e-07	A	C	0.332833	2.73416	0.00664842	0.982469
rs531564	8	9760699	G	C	0.1256	0.02622	0.003895	1.667e-11	C	G	-0.289892	-2.73314	0.00666851	0.982469
rs13013949	2	230617473	G	T	0.3149	0.0145	0.002771	1.669e-07	T	G	0.23279	2.73237	0.00668369	0.982469
rs10086414	8	9878408	C	G	0.2641	0.02746	0.002915	4.449e-21	G	C	-0.228569	-2.7323	0.00668508	0.982469
rs10113765	8	9877889	C	G	0.2634	0.02745	0.002917	4.979e-21	G	C	-0.228444	-2.7319	0.0066929	0.982469
rs13223299	7	150294604	C	T	0.2277	-0.02087	0.003062	9.253e-12	T	C	-0.270054	-2.73175	0.00669578	0.982469
rs28367056	3	186295822	A	G	0.086	-0.0238	0.004572	1.941e-07	G	A	0.33163	2.73145	0.00670178	0.982469
rs1062988	8	8750467	A	G	0.1424	-0.02094	0.003668	1.142e-08	G	A	0.268234	2.7309	0.00671267	0.982469
rs56227532	3	186293819	T	C	0.086	-0.0238	0.004572	1.933e-07	C	T	0.331425	2.73047	0.00672131	0.982469
rs13251163	8	8756117	T	C	0.1417	-0.02111	0.003681	9.752e-09	C	T	0.268938	2.73037	0.00672331	0.982469
rs9841006	3	186293135	C	T	0.086	-0.0238	0.004572	1.933e-07	T	C	0.331329	2.7301	0.0067285	0.982469
rs10104463	8	10046570	C	G	0.4253	0.01169	0.002608	7.362e-06	G	C	-0.202485	-2.72947	0.0067411	0.982469
rs36069869	2	230642652	A	C	0.3148	0.01472	0.002764	1e-07	C	A	0.232233	2.72757	0.00677905	0.982469
rs925610	8	9681836	G	C	0.5685	-0.0304	0.002589	8.084e-32	G	C	0.216377	2.72691	0.00679236	0.982469
rs34765657	3	141918706	T	C	0.1064	-0.02019	0.004198	1.522e-06	C	T	0.291801	2.7263	0.00680449	0.982469
rs71514517	8	8756191	C	T	0.1412	-0.02138	0.003686	6.592e-09	T	C	0.268254	2.72311	0.00686876	0.982469
rs11777870	8	11005549	A	C	0.3914	0.01206	0.002669	6.166e-06	C	A	-0.228356	-2.7231	0.00686903	0.982469
rs7935908	11	567630	G	A	0.6175	0.01217	0.002643	4.171e-06	G	A	0.204457	2.72304	0.0068702	0.982469
rs11990610	8	9964875	C	G	0.2945	0.0234	0.002849	2.108e-16	G	C	-0.240163	-2.72083	0.00691511	0.982469
rs36025219	8	8752890	G	A	0.1417	-0.02127	0.003674	7.005e-09	A	G	0.266903	2.71843	0.00696429	0.982469
rs13003383	2	28235763	C	T	0.1805	-0.03441	0.003336	6.002e-25	T	C	0.26002	2.71823	0.00696826	0.982469
rs35400846	8	8752419	G	C	0.1415	-0.02138	0.003676	6.024e-09	C	G	0.266804	2.71799	0.00697323	0.982469
rs35820021	8	8752804	T	C	0.1416	-0.02122	0.003674	7.677e-09	C	T	0.266748	2.71782	0.00697668	0.982469
rs13276873	8	8755833	C	T	0.1414	-0.02135	0.003682	6.673e-09	T	C	0.267622	2.71732	0.00698706	0.982469
rs1008284	17	36062458	G	A	0.2319	0.02408	0.003072	4.554e-15	A	G	-0.269902	-2.71628	0.00700841	0.982469
rs10897179	11	55503113	C	T	0.3754	0.0119	0.002651	7.184e-06	T	C	-0.200213	-2.7156	0.00702247	0.982469
rs883034	8	11646834	C	T	0.1694	-0.0244	0.003435	1.224e-12	T	C	0.299881	2.71477	0.00703967	0.982469
rs36061325	8	8753216	C	G	0.1417	-0.02129	0.003672	6.685e-09	G	C	0.266558	2.71365	0.00706283	0.982469
rs9322203	6	149955366	A	G	0.3174	-0.01417	0.00278	3.456e-07	G	A	-0.221442	-2.7131	0.00707434	0.982469
rs3748141	8	8749729	G	C	0.1404	-0.02008	0.003686	5.116e-08	C	G	0.267452	2.71254	0.00708591	0.982469
rs28711612	8	8753538	T	C	0.1416	-0.02127	0.003674	7.095e-09	C	T	0.266494	2.71235	0.00708982	0.982469
rs7817784	8	9682553	G	A	0.5671	-0.03039	0.002589	8.397e-32	G	A	0.215205	2.71049	0.00712868	0.982469
rs35311453	2	230762549	C	T	0.3192	0.01466	0.002754	1.014e-07	T	C	0.229184	2.70906	0.00715868	0.982469
rs7941588	11	48367073	A	C	0.8042	0.0213	0.003227	4.121e-11	A	C	-0.306826	-2.70834	0.00717386	0.982469
rs28714450	8	9777555	C	T	0.6741	-0.03302	0.002741	1.985e-33	C	T	0.218766	2.70683	0.00720585	0.982469
rs12544639	8	9874534	A	G	0.2636	0.02743	0.002917	5.304e-21	G	A	-0.225833	-2.70518	0.00724072	0.982469
rs10500026	7	113012765	C	T	0.3401	0.01222	0.002712	6.608e-06	T	C	-0.209697	-2.70433	0.00725876	0.982469
rs13240106	7	150307600	T	C	0.2258	-0.0202	0.003081	5.51e-11	C	T	-0.266832	-2.70424	0.00726083	0.982469
rs12335245	8	8755045	C	T	0.1416	-0.0213	0.003677	6.91e-09	T	C	0.266073	2.70387	0.00726854	0.982469
rs7115175	11	48460563	G	T	0.1985	-0.02079	0.003215	1.005e-10	T	G	0.273367	2.70349	0.0072767	0.982469
rs13240099	7	150307585	T	G	0.226	-0.0204	0.00308	3.512e-11	G	T	-0.266605	-2.70303	0.00728644	0.982469
rs522483	8	9812969	C	G	0.5572	-0.0202	0.002584	5.482e-15	C	G	0.206877	2.70298	0.00728762	0.982469
rs1073907	1	154332520	C	T	0.3025	-0.04078	0.002793	2.846e-48	T	C	0.212876	2.70284	0.00729059	0.982469
rs35670503	3	141919931	C	T	0.1031	-0.01944	0.004265	5.171e-06	T	C	0.291528	2.70248	0.00729836	0.982469
rs11766379	7	150208971	T	C	0.2312	-0.01916	0.003054	3.498e-10	C	T	-0.26772	-2.70222	0.00730392	0.982469
rs11577266	1	154333216	A	G	0.3025	-0.04069	0.002792	4.331e-48	G	A	0.21273	2.70181	0.00731269	0.982469
rs11770334	7	150209240	A	G	0.2312	-0.01912	0.003053	3.803e-10	G	A	-0.267646	-2.70149	0.0073196	0.982469
rs11245607	11	50225381	G	C	0.1343	-0.02453	0.003762	7.019e-11	C	G	0.338114	2.70118	0.00732605	0.982469
rs6696089	1	154332870	A	G	0.3025	-0.04068	0.002793	4.461e-48	G	A	0.21266	2.70109	0.00732816	0.982469
rs7788300	7	150307595	A	G	0.2263	-0.02028	0.003077	4.335e-11	G	A	-0.26626	-2.70088	0.00733264	0.982469
rs7784108	7	150210148	T	C	0.7665	0.01972	0.003042	9.127e-11	T	C	0.267022	2.70084	0.00733337	0.982469
rs17324331	2	230739209	G	C	0.3272	0.01351	0.002736	7.938e-07	C	G	0.226341	2.70078	0.00733481	0.982469
rs7780773	7	113013704	A	C	0.3404	0.01225	0.002715	6.394e-06	C	A	-0.209281	-2.70049	0.00734097	0.982469
rs12532846	7	150254879	C	T	0.231	-0.01986	0.003045	6.99e-11	T	C	-0.267985	-2.70018	0.0073477	0.982469
rs1357744	7	113014178	A	T	0.3403	0.01216	0.002716	7.552e-06	T	A	-0.209217	-2.70005	0.00735034	0.982469
rs1608158	7	150246984	T	C	0.231	-0.01981	0.003045	7.816e-11	C	T	-0.267993	-2.69972	0.00735745	0.982469
rs7455366	7	150248201	G	T	0.231	-0.0198	0.003045	7.841e-11	T	G	-0.267983	-2.69962	0.00735974	0.982469
rs73161782	7	150251812	C	T	0.231	-0.01979	0.003046	8.222e-11	T	C	-0.267969	-2.69954	0.00736147	0.982469
rs34822032	7	150252005	C	G	0.231	-0.01978	0.003046	8.41e-11	G	C	-0.267942	-2.69953	0.00736158	0.982469
rs12535647	7	150249440	T	C	0.231	-0.01982	0.003045	7.63e-11	C	T	-0.267951	-2.69932	0.00736614	0.982469
rs7786455	7	113015102	A	C	0.3402	0.0122	0.002716	7.104e-06	C	A	-0.209097	-2.69925	0.00736772	0.982469
rs13235707	7	150255028	C	A	0.231	-0.01984	0.003045	7.266e-11	A	C	-0.267882	-2.69916	0.00736953	0.982469
rs13230022	7	113015332	T	G	0.3402	0.01219	0.002716	7.211e-06	G	T	-0.20907	-2.69907	0.00737162	0.982469
rs4841254	8	9791143	G	A	0.6518	-0.03227	0.002691	3.954e-33	G	A	0.214939	2.69872	0.00737914	0.982469
rs4381364	11	50112002	G	T	0.1353	-0.0246	0.00377	6.762e-11	T	G	0.33768	2.69865	0.00738063	0.982469
rs13246541	7	113016304	C	T	0.3402	0.01217	0.002716	7.429e-06	T	C	-0.208978	-2.69847	0.00738442	0.982469
rs13246534	7	113016290	C	T	0.3402	0.01218	0.002716	7.281e-06	T	C	-0.208976	-2.69829	0.00738846	0.982469
rs12533735	7	150250644	G	A	0.2297	-0.02052	0.003053	1.786e-11	A	G	-0.267868	-2.69819	0.00739051	0.982469
rs12705858	7	113016447	T	A	0.3403	0.01213	0.002716	7.891e-06	A	T	-0.208937	-2.69796	0.00739554	0.982469
rs35169606	8	9604066	T	G	0.387	-0.02673	0.002672	1.436e-23	G	T	0.225181	2.69783	0.00739846	0.982469
rs7784560	7	113017399	A	G	0.3401	0.01209	0.002716	8.593e-06	G	A	-0.20887	-2.69773	0.00740053	0.982469
rs17136276	7	113012923	T	C	0.3425	0.01206	0.002712	8.721e-06	C	T	-0.209342	-2.69758	0.00740373	0.982469
rs35484873	2	230826194	C	T	0.3177	0.01452	0.002763	1.483e-07	T	C	0.229554	2.69612	0.00743539	0.982469
rs3912710	11	50364862	C	T	0.1341	-0.02436	0.003761	9.401e-11	T	C	0.336329	2.69604	0.00743722	0.982469
rs7585948	2	230727109	G	A	0.3271	0.01348	0.002737	8.423e-07	A	G	0.225892	2.69525	0.00745447	0.982469
rs60128668	11	49769562	C	T	0.1335	-0.02489	0.00377	4.034e-11	T	C	0.337525	2.69492	0.00746166	0.982469
rs78914999	11	50456526	C	G	0.1318	-0.02456	0.003815	1.202e-10	G	C	0.340607	2.69486	0.00746285	0.982469
rs1993598	8	9367357	A	T	0.3127	0.01816	0.002779	6.294e-11	T	A	-0.220784	-2.69474	0.00746555	0.982469
rs72659157	1	21833457	C	G	0.3181	-0.01465	0.002766	1.182e-07	G	C	0.226792	2.69469	0.00746655	0.982469
rs1902105	3	93880658	C	A	0.4226	-0.01378	0.002626	1.542e-07	A	C	-0.197303	-2.69461	0.0074683	0.982469
rs591346	8	9818065	C	T	0.5112	-0.02201	0.002564	9.253e-18	C	T	0.210717	2.69427	0.00747582	0.982469
rs61073128	7	113016108	G	A	0.3385	0.01226	0.002725	6.886e-06	A	G	-0.209279	-2.6931	0.00750148	0.982469
rs6601317	8	9325120	C	T	0.7111	0.03116	0.002845	6.237e-28	C	T	-0.2233	-2.69261	0.00751218	0.982469
rs60321964	7	113016109	C	T	0.3387	0.01219	0.002724	7.662e-06	T	C	-0.209189	-2.69207	0.00752413	0.982469
rs2132564	11	50101976	C	T	0.1343	-0.02458	0.003761	6.315e-11	T	C	0.336967	2.69172	0.0075317	0.982469
rs6758869	2	114127515	T	C	0.68	0.01365	0.002767	8.088e-07	T	C	-0.223505	-2.69172	0.00753175	0.982469
rs4841235	8	9683358	A	G	0.5689	-0.03061	0.00259	3.116e-32	A	G	0.21381	2.69154	0.00753564	0.982469
rs11040470	11	49700177	G	C	0.1346	-0.02465	0.003764	5.8e-11	C	G	0.337025	2.69134	0.00754018	0.982469
rs113207154	8	11660168	G	C	0.1695	-0.02406	0.003419	1.985e-12	C	G	0.286612	2.69124	0.00754242	0.982469
rs56205248	7	113012889	C	G	0.3425	0.01198	0.002712	9.955e-06	G	C	-0.208821	-2.69103	0.00754701	0.982469
rs7103246	11	50367359	T	C	0.1342	-0.02409	0.00376	1.48e-10	C	T	0.335643	2.69102	0.0075471	0.982469
rs4897360	6	130317290	C	T	0.5269	0.01144	0.002571	8.636e-06	C	T	-0.204552	-2.69011	0.00756729	0.982469
rs6960884	7	113004083	G	T	0.3393	0.01198	0.002712	9.94e-06	T	G	-0.208885	-2.68931	0.00758486	0.982469
rs12417063	11	50379920	T	C	0.1336	-0.02443	0.003771	9.258e-11	C	T	0.335994	2.68888	0.00759442	0.982469
rs75034108	11	49644343	C	T	0.1333	-0.02512	0.003776	2.854e-11	T	C	0.337331	2.68886	0.00759484	0.982469
rs111639867	11	50382745	G	T	0.1336	-0.02446	0.003771	8.814e-11	T	G	0.336157	2.68846	0.00760371	0.982469
rs111535109	11	50101277	G	A	0.1344	-0.02468	0.003767	5.635e-11	A	G	0.337531	2.68832	0.00760702	0.982469
rs12420634	11	49619900	G	A	0.1332	-0.02529	0.003773	2.026e-11	A	G	0.337911	2.68805	0.00761297	0.982469
rs11525480	11	50386344	G	A	0.1336	-0.02461	0.003771	6.748e-11	A	G	0.336167	2.68745	0.00762618	0.982469
rs28708902	11	50052960	A	G	0.134	-0.02463	0.003762	5.894e-11	G	A	0.336181	2.68725	0.00763074	0.982469
rs12224170	11	49616839	G	A	0.1331	-0.02533	0.003775	1.959e-11	A	G	0.337984	2.68711	0.00763389	0.982469
rs77620645	11	49546823	A	G	0.1332	-0.02508	0.003777	3.144e-11	G	A	0.336963	2.68701	0.00763617	0.982469
rs6997920	8	9323886	G	C	0.7223	0.02993	0.002878	2.508e-25	G	C	-0.226149	-2.68686	0.00763947	0.982469
rs4881663	11	50029436	T	C	0.1333	-0.02506	0.003771	3.036e-11	C	T	0.336104	2.68681	0.00764057	0.982469
rs10254829	7	150213151	C	A	0.7664	0.01969	0.003041	9.484e-11	C	A	0.265533	2.6867	0.007643	0.982469
rs940499	7	113005472	A	G	0.3393	0.01217	0.002712	7.154e-06	G	A	-0.209802	-2.68664	0.00764421	0.982469
rs940498	7	113005454	G	C	0.3393	0.01217	0.002712	7.154e-06	C	G	-0.209799	-2.68663	0.00764448	0.982469
rs11530904	11	50389552	C	T	0.1335	-0.02458	0.003773	7.269e-11	T	C	0.336309	2.6862	0.00765413	0.982469
rs6959809	7	113003737	A	G	0.3403	0.01205	0.002706	8.475e-06	G	A	-0.208441	-2.68617	0.0076549	0.982469
rs7784050	7	150213314	C	A	0.7664	0.01969	0.003041	9.478e-11	C	A	0.265463	2.68612	0.00765601	0.982469
rs7926938	11	49970325	T	G	0.1333	-0.02499	0.003771	3.425e-11	G	T	0.33608	2.68603	0.00765785	0.982469
rs10171517	2	28090059	T	C	0.7847	0.03436	0.003117	2.992e-28	T	C	-0.251338	-2.68557	0.00766809	0.982469
rs11530907	11	50449435	G	C	0.1323	-0.02444	0.003788	1.102e-10	C	G	0.338532	2.68525	0.00767526	0.982469
rs34489788	7	113007714	C	T	0.3401	0.01209	0.002707	7.986e-06	T	C	-0.208244	-2.6847	0.00768758	0.982469
rs2091159	7	113009806	T	A	0.3403	0.01205	0.002707	8.525e-06	A	T	-0.208231	-2.68457	0.00769068	0.982469
rs6957616	7	113006301	T	C	0.3403	0.01207	0.002706	8.153e-06	C	T	-0.208232	-2.68455	0.0076911	0.982469
rs73210696	7	113001264	T	A	0.3402	0.01197	0.002707	9.827e-06	A	T	-0.208162	-2.68455	0.00769113	0.982469
rs17498088	7	113008273	G	A	0.3403	0.01206	0.002706	8.32e-06	A	G	-0.208233	-2.68451	0.00769189	0.982469
rs7595986	2	28085311	G	A	0.7811	0.03236	0.003097	1.529e-25	G	A	-0.246654	-2.68451	0.00769194	0.982469
rs6977108	7	113007250	G	A	0.3403	0.01208	0.002706	8.127e-06	A	G	-0.208229	-2.68451	0.00769205	0.982469
rs7792063	7	113009157	A	G	0.3403	0.01203	0.002706	8.724e-06	G	A	-0.208226	-2.6845	0.00769207	0.982469
rs2396621	7	112999251	A	C	0.3403	0.012	0.002703	9.031e-06	C	A	-0.208096	-2.68447	0.00769291	0.982469
rs898034	2	28090820	T	C	0.7847	0.03437	0.003117	2.869e-28	T	C	-0.251232	-2.68444	0.00769341	0.982469
rs6975850	7	113006582	C	T	0.3403	0.01207	0.002706	8.153e-06	T	C	-0.208223	-2.68442	0.00769391	0.982469
rs7426295	2	28078994	G	A	0.218	-0.03259	0.003102	8.116e-26	A	G	0.246894	2.68441	0.0076942	0.982469
rs6960921	7	113004170	G	C	0.3403	0.01205	0.002706	8.435e-06	C	G	-0.208203	-2.68435	0.00769551	0.982469
rs940495	7	113004777	G	A	0.3402	0.0121	0.002706	7.792e-06	A	G	-0.20821	-2.68434	0.00769566	0.982469
rs1815126	7	113004434	C	T	0.3403	0.01207	0.002706	8.153e-06	T	C	-0.208206	-2.68434	0.0076957	0.982469
rs6953567	7	113006158	T	C	0.3403	0.01208	0.002706	8.115e-06	C	T	-0.208213	-2.68429	0.00769693	0.982469
rs17413351	7	113011776	C	T	0.3403	0.01206	0.002709	8.565e-06	T	C	-0.208191	-2.68426	0.00769753	0.982469
rs34649334	7	113001855	A	G	0.3403	0.01202	0.002706	8.953e-06	G	A	-0.208156	-2.68426	0.00769761	0.982469
rs2091158	7	113005941	G	A	0.3403	0.01204	0.002706	8.606e-06	A	G	-0.20821	-2.68425	0.00769774	0.982469
rs56258749	7	113011857	A	G	0.3403	0.01206	0.002709	8.588e-06	G	A	-0.208186	-2.68425	0.00769784	0.982469
rs940497	7	113005418	A	G	0.3403	0.01204	0.002706	8.557e-06	G	A	-0.208204	-2.68421	0.00769862	0.982469
rs940496	7	113005378	T	C	0.3403	0.01208	0.002706	8.02e-06	C	T	-0.208201	-2.6842	0.00769897	0.982469
rs66976266	7	112999107	G	T	0.3403	0.01201	0.002703	8.84e-06	T	G	-0.208071	-2.68418	0.0076994	0.982469
rs62487690	7	113000828	C	A	0.3402	0.01198	0.002705	9.388e-06	A	C	-0.208117	-2.68413	0.00770055	0.982469
rs35122699	7	113001863	C	A	0.3403	0.01203	0.002706	8.812e-06	A	C	-0.208145	-2.68409	0.00770129	0.982469
rs6960054	7	113003659	G	A	0.3403	0.01205	0.002706	8.487e-06	A	G	-0.20817	-2.68408	0.00770167	0.982469
rs1047643	8	11660362	T	C	0.1703	-0.02398	0.003409	2.011e-12	C	T	0.285473	2.68402	0.00770292	0.982469
rs6959799	7	113003668	C	T	0.3403	0.01205	0.002706	8.487e-06	T	C	-0.208165	-2.68398	0.00770385	0.982469
rs4233719	2	28079344	C	A	0.2179	-0.03259	0.003102	8.283e-26	A	C	0.246851	2.68398	0.00770389	0.982469
rs35304174	7	113004980	G	A	0.3403	0.01208	0.002706	8.065e-06	A	G	-0.208183	-2.68396	0.00770427	0.982469
rs6974317	7	113002513	T	C	0.3403	0.01201	0.002706	9.148e-06	C	T	-0.208141	-2.68395	0.00770448	0.982469
rs6954843	7	113002850	C	T	0.3403	0.01202	0.002706	8.915e-06	T	C	-0.208152	-2.68393	0.00770502	0.982469
rs6954417	7	113002664	A	G	0.3403	0.01204	0.002706	8.683e-06	G	A	-0.208141	-2.68389	0.00770595	0.982469
rs77828979	11	49855634	T	C	0.1333	-0.02504	0.00377	3.092e-11	C	T	0.335426	2.68388	0.00770612	0.982469
rs59044252	7	113003545	C	T	0.3403	0.01201	0.002706	9.072e-06	T	C	-0.208154	-2.68388	0.00770619	0.982469
rs6954919	7	113002695	G	C	0.3403	0.01203	0.002706	8.703e-06	C	G	-0.208139	-2.68384	0.0077069	0.982469
rs62487691	7	113000894	A	G	0.3402	0.01196	0.002705	9.832e-06	G	A	-0.208098	-2.68382	0.00770744	0.982469
rs13236846	7	113001597	A	T	0.3402	0.01201	0.002706	9.093e-06	T	A	-0.20811	-2.68376	0.0077088	0.982469
rs3791839	2	230702638	T	G	0.3283	0.01357	0.002735	6.941e-07	G	T	0.225252	2.68367	0.00771071	0.982469
rs62487693	7	113002090	A	G	0.34	0.01197	0.002708	9.795e-06	G	A	-0.20816	-2.68366	0.00771101	0.982469
rs11040595	11	49878757	G	T	0.1333	-0.02497	0.00377	3.483e-11	T	G	0.335547	2.68352	0.00771425	0.982469
rs7808415	7	112999715	A	G	0.3403	0.012	0.002703	8.967e-06	G	A	-0.208038	-2.68351	0.00771432	0.982469
rs79040729	11	49872279	C	A	0.1333	-0.02497	0.00377	3.481e-11	A	C	0.33551	2.68349	0.00771475	0.982469
rs34394039	7	112999321	T	C	0.3403	0.012	0.002703	9.105e-06	C	T	-0.208022	-2.68342	0.00771651	0.982469
rs55993020	7	112999449	T	C	0.3403	0.012	0.002703	9.105e-06	C	T	-0.208022	-2.68339	0.007717	0.982469
rs6466446	7	113000169	C	T	0.3403	0.01203	0.002703	8.598e-06	T	C	-0.208032	-2.68331	0.00771894	0.982469
rs55957513	7	113011725	T	C	0.3403	0.01207	0.002709	8.394e-06	C	T	-0.208122	-2.68331	0.007719	0.982469
rs6466445	7	112999841	C	T	0.3403	0.01199	0.002703	9.244e-06	T	C	-0.208026	-2.68329	0.00771937	0.982469
rs34239184	7	112999190	A	G	0.3403	0.01201	0.002703	8.851e-06	G	A	-0.207996	-2.68311	0.0077233	0.982469
rs7808446	7	150214465	T	G	0.7664	0.01968	0.00304	9.565e-11	T	G	0.265103	2.6831	0.00772369	0.982469
rs6466444	7	112999812	A	T	0.3403	0.01199	0.002703	9.25e-06	T	A	-0.208011	-2.6831	0.00772374	0.982469
rs72484110	11	50435762	G	T	0.1319	-0.02462	0.003794	8.636e-11	T	G	0.339294	2.68287	0.00772889	0.982469
rs11249967	8	9877305	C	T	0.2586	0.0296	0.002934	6.335e-24	T	C	-0.224203	-2.68278	0.00773076	0.982469
rs35152946	7	113011317	T	C	0.3398	0.01201	0.002712	9.542e-06	C	T	-0.208234	-2.68248	0.00773763	0.982469
rs75673411	11	50120874	A	G	0.1348	-0.02488	0.003765	3.888e-11	G	A	0.336461	2.68213	0.00774541	0.982469
rs34349491	7	113012294	C	T	0.3402	0.01208	0.00271	8.358e-06	T	C	-0.207937	-2.68175	0.00775413	0.982469
rs60454787	7	113012369	T	G	0.3403	0.01206	0.00271	8.623e-06	G	T	-0.207925	-2.68156	0.00775828	0.982469
rs1973116	2	28087918	C	T	0.2187	-0.03248	0.003098	1.011e-25	T	C	0.246395	2.68137	0.00776274	0.982469
rs11040531	11	49803119	A	G	0.1339	-0.02487	0.003769	4.192e-11	G	A	0.336549	2.68136	0.00776288	0.982469
rs881918	7	113011321	G	A	0.3399	0.01204	0.002712	9.048e-06	A	G	-0.208121	-2.68126	0.00776508	0.982469
rs11040515	11	49785692	A	G	0.1334	-0.02496	0.00377	3.555e-11	G	A	0.335645	2.6811	0.00776886	0.982469
rs12537745	7	150236850	G	T	0.2317	-0.0198	0.003045	7.844e-11	T	G	-0.265631	-2.68058	0.0077805	0.982469
rs939960	7	150238359	G	A	0.23	-0.02074	0.003054	1.104e-11	A	G	-0.265632	-2.68051	0.00778204	0.982469
rs11771827	7	150233363	C	G	0.2311	-0.0198	0.003045	7.874e-11	G	C	-0.265754	-2.68034	0.00778609	0.982469
rs34834962	2	230710248	G	C	0.3272	0.01327	0.002736	1.236e-06	C	G	0.224795	2.68021	0.00778894	0.982469
rs7107917	11	49463788	A	T	0.1329	-0.02525	0.003777	2.318e-11	T	A	0.336576	2.67977	0.00779884	0.982469
rs11040340	11	49361044	A	G	0.1324	-0.02591	0.003782	7.272e-12	G	A	0.337469	2.67973	0.00779987	0.982469
rs11040348	11	49373690	T	G	0.1325	-0.0261	0.003781	5.077e-12	G	T	0.337388	2.67962	0.0078023	0.982469
rs62503201	7	150257166	C	T	0.2308	-0.01993	0.003047	6.145e-11	T	C	-0.265528	-2.67959	0.00780311	0.982469
rs11040387	11	49493736	G	A	0.1328	-0.02517	0.003778	2.697e-11	A	G	0.336488	2.67954	0.00780414	0.982469
rs1917308	11	49352004	G	T	0.1324	-0.02587	0.003782	7.894e-12	T	G	0.337432	2.67927	0.00781017	0.982469
rs111809199	11	49347194	A	G	0.1324	-0.02588	0.003782	7.751e-12	G	A	0.337485	2.67915	0.00781305	0.982469
rs11769828	7	150231309	C	T	0.2296	-0.02073	0.003053	1.112e-11	T	C	-0.265727	-2.67914	0.00781327	0.982469
rs79151267	11	49547958	G	A	0.1329	-0.02516	0.003779	2.777e-11	A	G	0.337227	2.67906	0.00781499	0.982469
rs3807382	7	150263795	A	G	0.2309	-0.01997	0.003044	5.382e-11	G	A	-0.265343	-2.67807	0.00783764	0.982469
rs2690093	6	25344987	G	C	0.1019	0.02056	0.004244	1.266e-06	A	G	0.276605	2.67807	0.00783773	0.982469
rs55864141	8	9807022	T	C	0.5236	-0.02289	0.002578	6.684e-19	T	C	0.21018	2.678	0.00783929	0.982469
rs35222868	7	150218988	T	C	0.2295	-0.0204	0.003055	2.427e-11	C	T	-0.264988	-2.6778	0.00784375	0.982469
rs2337373	2	28092922	T	C	0.7812	0.03242	0.003097	1.219e-25	T	C	-0.246107	-2.67762	0.00784799	0.982469
rs11040393	11	49505375	T	C	0.133	-0.02527	0.003776	2.198e-11	C	T	0.33634	2.67739	0.00785322	0.982469
rs1126089	8	9806824	C	G	0.5236	-0.02284	0.002578	8.164e-19	C	G	0.21011	2.67654	0.00787267	0.982469
rs759250	2	59329153	A	G	0.7015	-0.01276	0.00281	5.57e-06	A	G	0.212871	2.6762	0.00788041	0.982469
rs12534190	7	150226337	C	T	0.2312	-0.01974	0.003044	8.862e-11	T	C	-0.265354	-2.67593	0.00788651	0.982469
rs11769703	7	150266835	G	A	0.2309	-0.01994	0.003044	5.778e-11	A	G	-0.265123	-2.67547	0.00789719	0.982469
rs12092961	1	21833856	T	C	0.3181	-0.01485	0.002767	8.01e-08	C	T	0.225061	2.67486	0.00791112	0.982469
rs6714125	2	230703774	A	G	0.3276	0.01352	0.002736	7.685e-07	G	A	0.22432	2.67469	0.00791501	0.982469
rs12466717	2	28096792	A	G	0.7812	0.03242	0.003097	1.213e-25	A	G	-0.245712	-2.67282	0.00795813	0.982469
rs6711568	2	59291172	T	G	0.7015	-0.01355	0.002814	1.458e-06	T	G	0.213634	2.67248	0.00796608	0.982469
rs34707165	2	230692550	A	T	0.3278	0.01375	0.002735	5.025e-07	T	A	0.22402	2.6722	0.00797263	0.982469
rs112056952	8	11659002	T	C	0.169	-0.02422	0.003424	1.499e-12	C	T	0.287067	2.6719	0.00797941	0.982469
rs4666030	2	28097222	C	T	0.2116	-0.03262	0.003135	2.366e-25	T	C	0.246981	2.67089	0.00800303	0.982469
rs13411592	2	28098724	G	A	0.7812	0.03246	0.003098	1.09e-25	G	A	-0.245506	-2.67042	0.00801388	0.982469
rs484187	2	165240405	A	G	0.3364	-0.01294	0.002722	1.998e-06	G	A	-0.210855	-2.66952	0.00803477	0.982469
rs6706209	2	28101938	C	T	0.781	0.03246	0.003098	1.07e-25	C	T	-0.245416	-2.66911	0.00804444	0.982469
rs3735080	7	150217309	C	T	0.2295	-0.02008	0.00305	4.589e-11	T	C	-0.26392	-2.6681	0.008068	0.982469
rs9287848	2	165235487	C	T	0.3358	-0.0126	0.002719	3.577e-06	T	C	-0.211401	-2.66617	0.00811333	0.982469
rs11231429	11	55650340	G	A	0.1295	-0.02388	0.003819	3.99e-10	A	G	0.341222	2.66549	0.0081294	0.982469
rs6545717	2	59319258	T	C	0.7013	-0.01278	0.002809	5.326e-06	T	C	0.211409	2.66493	0.00814264	0.982469
rs656319	8	9814411	A	G	0.5585	-0.02054	0.002582	1.773e-15	A	G	0.20488	2.6645	0.00815274	0.982469
rs13020559	2	230727337	T	G	0.3322	0.01316	0.002727	1.391e-06	G	T	0.223342	2.66414	0.00816133	0.982469
rs6547814	2	28102998	G	A	0.2187	-0.03249	0.003098	9.865e-26	A	G	0.244962	2.66405	0.0081633	0.982469
rs13413962	2	28104566	G	A	0.7812	0.03243	0.003098	1.215e-25	G	A	-0.244954	-2.66382	0.00816878	0.982469
rs4417698	2	59318692	T	C	0.7016	-0.01288	0.002809	4.506e-06	T	C	0.211246	2.66349	0.00817658	0.982469
rs6753852	2	59291178	G	A	0.6986	-0.01327	0.002807	2.293e-06	G	A	0.212566	2.66338	0.00817926	0.982469
rs10194892	2	165221080	C	T	0.336	-0.01289	0.002723	2.219e-06	T	C	-0.21348	-2.66299	0.00818845	0.982469
rs79229190	3	141910161	C	T	0.1062	-0.01989	0.004169	1.839e-06	T	C	0.285102	2.66243	0.00820183	0.982469
rs73195681	7	105678109	C	T	0.1597	0.01797	0.003543	3.945e-07	T	C	0.257606	2.66119	0.00823117	0.982469
rs7578255	2	230685888	T	G	0.3279	0.01338	0.002735	1.007e-06	G	T	0.223112	2.65959	0.00826956	0.982469
rs6708889	2	28107692	C	T	0.7884	0.0326	0.003136	2.583e-25	C	T	-0.246007	-2.65928	0.00827691	0.982469
rs6661909	1	154343486	C	T	0.3018	-0.04155	0.002797	6.227e-50	T	C	0.211544	2.65921	0.00827873	0.982469
rs11537285	11	50524832	A	T	0.133	-0.02434	0.00378	1.188e-10	T	A	0.334633	2.657	0.00833182	0.982469
rs7643642	3	141909193	C	T	0.1063	-0.01943	0.004165	3.096e-06	T	C	0.284519	2.6567	0.00833892	0.982469
rs11230072	11	55297418	C	T	0.1307	-0.02395	0.003813	3.365e-10	T	C	0.334914	2.65652	0.00834328	0.982469
rs8178616	3	93632889	G	T	0.4153	-0.01242	0.002611	1.967e-06	T	G	-0.195556	-2.65618	0.00835145	0.982469
rs7833937	8	9324768	C	G	0.7045	0.03149	0.002824	7.016e-29	C	G	-0.218641	-2.65561	0.00836534	0.982469
rs3791837	2	230681905	A	G	0.3276	0.01334	0.002736	1.085e-06	G	A	0.222502	2.65152	0.00846481	0.982469
rs7525436	1	154345089	A	G	0.3014	-0.04131	0.002794	1.9e-49	G	A	0.210612	2.65141	0.0084673	0.982469
rs9728585	1	154346077	A	C	0.3014	-0.04136	0.002795	1.513e-49	C	A	0.21053	2.6512	0.00847259	0.982469
rs612708	11	49246019	T	C	0.1327	-0.02632	0.003786	3.617e-12	C	T	0.33537	2.65111	0.00847472	0.982469
rs1483123	11	48326773	G	A	0.5629	0.01167	0.002588	6.522e-06	G	A	-0.193341	-2.6488	0.00853136	0.982469
rs10908834	1	154349381	C	T	0.6934	0.04053	0.002782	4.633e-48	C	T	-0.208881	-2.64874	0.00853285	0.982469
rs76751915	11	50668261	G	A	0.1338	-0.02451	0.003768	7.812e-11	A	G	0.336116	2.64812	0.00854834	0.982469
rs34437053	1	154351199	G	A	0.3062	-0.04048	0.002783	6.318e-48	A	G	0.208805	2.648	0.00855126	0.982469
rs11922366	3	141907005	G	A	0.1061	-0.02004	0.004171	1.559e-06	A	G	0.283587	2.64783	0.00855528	0.982469
rs56211693	1	154355008	C	T	0.3063	-0.04053	0.002784	5.172e-48	T	C	0.208773	2.64748	0.00856402	0.982469
rs2215865	2	59321306	G	A	0.7012	-0.01278	0.002809	5.388e-06	G	A	0.210234	2.64637	0.00859144	0.982469
rs11580178	1	154353262	T	A	0.3062	-0.0405	0.002784	5.762e-48	A	T	0.208687	2.64634	0.00859225	0.982469
rs12061599	1	154344135	G	T	0.3014	-0.0412	0.002795	3.461e-49	T	G	0.210235	2.64576	0.00860663	0.982469
rs8178610	3	93646396	C	T	0.4297	-0.01312	0.002595	4.343e-07	T	C	-0.190075	-2.64459	0.00863575	0.982469
rs10100074	8	9887171	G	C	0.1725	0.02673	0.003399	3.66e-15	C	G	-0.238011	-2.64433	0.00864215	0.982469
rs13279794	8	9684014	A	C	0.4366	0.03129	0.002587	1.127e-33	C	A	-0.210271	-2.64428	0.00864329	0.982469
rs13405823	2	165213471	G	A	0.3355	-0.01291	0.002731	2.26e-06	A	G	-0.213466	-2.64418	0.00864598	0.982469
rs77755738	11	50780592	G	A	0.1343	-0.02432	0.003764	1.035e-10	A	G	0.338928	2.64413	0.00864718	0.982469
rs2192497	2	59310048	C	T	0.7013	-0.01262	0.002808	6.933e-06	C	T	0.209126	2.64376	0.0086564	0.982469
rs4931558	12	31957496	T	C	0.2027	0.01454	0.003197	5.387e-06	C	T	0.260933	2.64359	0.00866065	0.982469
rs11245823	11	50680283	A	C	0.1334	-0.02435	0.003775	1.122e-10	C	A	0.337537	2.64245	0.00868904	0.982469
rs12420829	11	50637156	A	T	0.1328	-0.02439	0.003788	1.2e-10	T	A	0.335839	2.64221	0.00869513	0.982469
rs78609102	11	55634041	G	A	0.1294	-0.02404	0.00382	3.12e-10	A	G	0.337875	2.64208	0.00869823	0.982469
rs34557251	3	93649939	C	T	0.4299	-0.01287	0.00259	6.767e-07	T	C	-0.189323	-2.64162	0.00870983	0.982469
rs11231378	11	55634086	C	T	0.1298	-0.02375	0.003814	4.767e-10	T	C	0.33699	2.64086	0.0087289	0.982469
rs6659828	1	154341479	A	G	0.3035	-0.04182	0.002791	9.012e-51	G	A	0.209925	2.64081	0.00873019	0.982469
rs1484640	8	9983243	G	T	0.4521	0.0191	0.00258	1.323e-13	T	G	-0.206567	-2.64052	0.00873746	0.982469
rs77198083	11	50739218	G	T	0.1337	-0.02423	0.003774	1.361e-10	T	G	0.339974	2.64049	0.00873838	0.982469
rs34828194	1	21831494	C	T	0.3181	-0.01454	0.002759	1.359e-07	T	C	0.222579	2.64004	0.00874948	0.982469
rs17689674	8	9981854	C	A	0.4509	0.01885	0.002578	2.638e-13	A	C	-0.206282	-2.63976	0.00875657	0.982469
rs4554882	11	50733506	C	T	0.1332	-0.02442	0.003784	1.091e-10	T	C	0.340894	2.63923	0.00876997	0.982469
rs144855486	11	55633014	G	C	0.1298	-0.02377	0.003814	4.593e-10	C	G	0.33669	2.63898	0.00877622	0.982469
rs7515004	1	154340761	T	A	0.3035	-0.04183	0.002791	8.648e-51	A	T	0.209709	2.6384	0.00879093	0.982469
rs3796072	2	230667539	T	C	0.3278	0.01343	0.002735	9.039e-07	C	T	0.221123	2.63788	0.00880415	0.982469
rs13035379	2	230667789	C	G	0.3278	0.01343	0.002735	9.142e-07	G	C	0.221141	2.63765	0.0088099	0.982469
rs11229880	11	55243334	T	A	0.1295	-0.02399	0.003818	3.317e-10	A	T	0.333563	2.63584	0.00885597	0.982469
rs1944858	11	55248307	C	T	0.1294	-0.02403	0.003821	3.175e-10	T	C	0.333633	2.63566	0.00886054	0.982469
rs74483570	11	50760175	T	C	0.134	-0.02429	0.003773	1.21e-10	C	T	0.339908	2.63551	0.00886447	0.982469
rs35982711	1	154339919	C	A	0.3016	-0.0413	0.002795	2.032e-49	A	C	0.209415	2.63533	0.00886882	0.982469
rs11245834	11	50696951	C	A	0.1393	-0.02434	0.00378	1.189e-10	A	C	0.334247	2.63506	0.00887571	0.982469
rs11532077	11	55230119	C	G	0.1297	-0.02374	0.003815	4.927e-10	G	C	0.332772	2.63475	0.00888379	0.982469
rs1824338	11	55250063	T	C	0.1297	-0.02362	0.003814	5.93e-10	C	T	0.332538	2.63467	0.00888581	0.982469
rs6698143	1	154337209	G	T	0.3034	-0.04168	0.002791	1.97e-50	T	G	0.209439	2.63465	0.00888635	0.982469
rs1380104	8	9321957	A	C	0.712	0.03201	0.002848	2.621e-29	A	C	-0.217257	-2.63428	0.00889572	0.982469
rs10100706	8	9321780	C	T	0.7116	0.03202	0.002846	2.317e-29	C	T	-0.217207	-2.63412	0.00889982	0.982469
rs72472105	11	55235199	G	A	0.1297	-0.02372	0.003814	5.016e-10	A	G	0.33268	2.63405	0.00890162	0.982469
rs11229897	11	55247117	T	C	0.1297	-0.02366	0.003814	5.53e-10	C	T	0.332577	2.63404	0.00890191	0.982469
rs11265593	1	154328464	T	C	0.3029	-0.04064	0.002794	6.15e-48	C	T	0.20952	2.63401	0.00890276	0.982469
rs11229777	11	55227708	C	T	0.1296	-0.02366	0.003816	5.582e-10	T	C	0.33264	2.63384	0.00890693	0.982469
rs17153574	8	11501997	A	C	0.1174	0.01912	0.004015	1.917e-06	C	A	-0.294385	-2.63359	0.0089135	0.982469
rs11229698	11	55213614	C	T	0.1296	-0.02376	0.003816	4.717e-10	T	C	0.332486	2.63318	0.00892396	0.982469
rs7124687	11	49997639	G	A	0.1338	-0.02487	0.003772	4.316e-11	A	G	0.330088	2.63301	0.00892832	0.982469
rs72486187	11	55210123	T	C	0.1296	-0.02376	0.003816	4.751e-10	C	T	0.332366	2.63268	0.00893679	0.982469
rs72486188	11	55210486	G	A	0.1296	-0.02376	0.003816	4.754e-10	A	G	0.332361	2.6326	0.00893878	0.982469
rs7555891	1	154329595	A	G	0.3026	-0.04078	0.002794	2.948e-48	G	A	0.209371	2.63215	0.00895027	0.982469
rs11230071	11	55296231	C	T	0.1301	-0.02391	0.003812	3.556e-10	T	C	0.331197	2.6321	0.00895175	0.982469
rs11229606	11	55196302	T	G	0.1299	-0.02429	0.003811	1.849e-10	G	T	0.331954	2.63185	0.00895798	0.982469
rs763712	2	59311911	G	T	0.7004	-0.01288	0.002806	4.445e-06	G	T	0.208297	2.6318	0.00895932	0.982469
rs2226565	11	55194644	G	C	0.1299	-0.02429	0.003812	1.87e-10	C	G	0.331929	2.63177	0.0089602	0.982469
rs2212339	11	55194527	G	A	0.1302	-0.02402	0.003809	2.865e-10	A	G	0.331913	2.63173	0.00896114	0.982469
rs72486184	11	55172699	T	G	0.1296	-0.024	0.003812	3.059e-10	G	T	0.331047	2.63156	0.00896556	0.982469
rs6698130	1	154337177	G	A	0.3034	-0.04169	0.00279	1.85e-50	A	G	0.209186	2.63134	0.00897107	0.982469
rs12225757	11	55165883	G	C	0.1294	-0.02368	0.003813	5.301e-10	C	G	0.33075	2.63128	0.00897279	0.982469
rs11229548	11	55183671	C	A	0.1299	-0.02431	0.003811	1.773e-10	A	C	0.331481	2.63124	0.00897366	0.982469
rs7003192	8	9354190	C	T	0.3277	0.02142	0.002741	5.493e-15	T	C	-0.216811	-2.63118	0.00897522	0.982469
rs79992410	11	55336338	T	C	0.1304	-0.02423	0.003808	1.972e-10	C	T	0.33044	2.63112	0.00897689	0.982469
rs11229342	11	55150341	G	A	0.1293	-0.02345	0.003814	7.848e-10	A	G	0.330352	2.63079	0.0089854	0.982469
rs7113300	11	55163516	G	A	0.1295	-0.02366	0.003812	5.442e-10	A	G	0.330575	2.63069	0.00898786	0.982469
rs1459102	11	55339287	A	G	0.1303	-0.02423	0.003807	1.967e-10	G	A	0.330321	2.63025	0.0089993	0.982469
rs11229377	11	55157201	G	A	0.1293	-0.02345	0.003814	7.809e-10	A	G	0.330416	2.63023	0.00899987	0.982469
rs11229384	11	55158035	A	T	0.1293	-0.02347	0.003814	7.57e-10	T	A	0.330411	2.63006	0.0090042	0.982469
rs12224905	11	55155652	C	T	0.1293	-0.02344	0.003814	7.898e-10	T	C	0.330337	2.63004	0.00900461	0.982469
rs10218433	1	154330183	T	C	0.3027	-0.04087	0.002794	1.828e-48	C	T	0.209166	2.62991	0.00900818	0.982469
rs11229419	11	55161598	G	T	0.1295	-0.02366	0.003812	5.393e-10	T	G	0.330437	2.62978	0.00901151	0.982469
rs13085785	3	93659788	C	T	0.4304	-0.01299	0.002589	5.265e-07	T	C	-0.18801	-2.62966	0.0090146	0.982469
rs76467840	11	55314556	G	A	0.1302	-0.02398	0.003809	3.079e-10	A	G	0.330306	2.62964	0.00901494	0.982469
rs76154806	11	55314492	T	C	0.1306	-0.02363	0.003806	5.296e-10	C	T	0.33031	2.62963	0.00901521	0.982469
rs11229364	11	55153639	G	A	0.1293	-0.02343	0.003814	8.071e-10	A	G	0.330225	2.62945	0.00901996	0.982469
rs1863248	11	55148060	G	T	0.1292	-0.02342	0.003814	8.243e-10	T	G	0.330185	2.62945	0.00901998	0.982469
rs11534520	11	54946418	G	T	0.1299	-0.02374	0.003825	5.451e-10	T	G	0.337896	2.62939	0.00902151	0.982469
rs11229295	11	55143126	C	A	0.1291	-0.02342	0.003817	8.5e-10	A	C	0.330149	2.62931	0.00902353	0.982469
rs72486179	11	55150935	C	T	0.1292	-0.02342	0.003814	8.268e-10	T	C	0.330202	2.62924	0.00902541	0.982469
rs12226802	11	55324308	A	G	0.1299	-0.02406	0.003813	2.771e-10	G	A	0.330122	2.62919	0.00902674	0.982469
rs11230118	11	55319580	G	C	0.1302	-0.024	0.003809	2.984e-10	C	G	0.330133	2.62907	0.00902992	0.982469
rs7928221	11	55123720	C	T	0.1295	-0.02319	0.003813	1.188e-09	T	C	0.329808	2.62878	0.00903725	0.982469
rs1836284	11	55080344	C	T	0.1294	-0.02337	0.003821	9.479e-10	T	C	0.33083	2.62863	0.00904115	0.982469
rs76463359	11	55138632	C	T	0.129	-0.02341	0.00382	8.872e-10	T	C	0.330018	2.6286	0.00904201	0.982469
rs12143987	1	154330725	C	G	0.697	0.04092	0.002792	1.273e-48	C	G	-0.20906	-2.62848	0.0090452	0.982469
rs72486172	11	55083832	T	A	0.1295	-0.02338	0.003818	9.109e-10	A	T	0.330631	2.62848	0.00904521	0.982469
rs17159218	11	55316741	G	C	0.1302	-0.02399	0.003809	3.03e-10	C	G	0.330133	2.62823	0.00905165	0.982469
rs55796876	2	28329895	A	G	0.8012	0.02716	0.003232	4.29e-17	A	G	-0.243327	-2.62791	0.0090599	0.982469
rs11576181	1	154330659	T	G	0.3027	-0.04084	0.002793	2.088e-48	G	T	0.208938	2.6275	0.00907058	0.982469
rs34030180	7	150350735	G	A	0.185	-0.01846	0.003309	2.411e-08	A	G	-0.273455	-2.62728	0.00907639	0.982469
rs11576193	1	154330749	T	G	0.3027	-0.0408	0.002793	2.589e-48	G	T	0.208887	2.62703	0.00908271	0.982469
rs8178603	3	93661073	C	T	0.4304	-0.01298	0.002589	5.302e-07	T	C	-0.187733	-2.62671	0.00909124	0.982469
rs73143793	3	90494516	C	T	0.2866	-0.0131	0.002896	6.135e-06	T	C	-0.229963	-2.62656	0.00909504	0.982469
rs11230017	11	54872354	G	A	0.1295	-0.02371	0.003825	5.692e-10	A	G	0.331933	2.62654	0.00909556	0.982469
rs9329200	8	9319871	G	C	0.7223	0.0308	0.00288	1.064e-26	G	C	-0.220434	-2.62561	0.00911979	0.982469
rs17148297	11	55622451	T	A	0.1297	-0.02363	0.003816	5.893e-10	A	T	0.334526	2.62555	0.00912134	0.982469
rs11231321	11	55625360	A	C	0.1299	-0.02364	0.003814	5.721e-10	C	A	0.334668	2.62547	0.0091235	0.982469
rs2030085	11	49558763	C	G	0.1331	-0.02482	0.003773	4.705e-11	G	C	0.327036	2.62488	0.00913898	0.982469
rs7644769	3	93694217	T	C	0.4308	-0.01294	0.00259	5.836e-07	C	T	-0.187438	-2.62457	0.00914704	0.982469
rs11560925	11	54925241	C	T	0.1298	-0.0232	0.003818	1.224e-09	T	C	0.334764	2.62443	0.00915068	0.982469
rs12421826	11	55343036	G	T	0.1303	-0.02429	0.003807	1.782e-10	T	G	0.329938	2.62401	0.00916178	0.982469
rs60903050	11	54925593	C	G	0.1299	-0.02319	0.003818	1.243e-09	G	C	0.33473	2.62391	0.00916439	0.982469
rs67223271	12	31957758	G	A	0.2043	0.01456	0.003181	4.697e-06	A	G	0.258954	2.62278	0.00919412	0.982469
rs6657938	1	154336126	A	G	0.3017	-0.0411	0.002793	5.058e-49	G	A	0.208253	2.62273	0.00919548	0.982469
rs77141431	11	54899809	A	G	0.1297	-0.02355	0.003824	7.37e-10	G	A	0.332333	2.62224	0.00920826	0.982469
rs72472109	11	55343866	T	C	0.1303	-0.0243	0.003807	1.75e-10	C	T	0.329794	2.62186	0.00921832	0.982469
rs12719998	1	154335417	A	G	0.3018	-0.04106	0.002793	6.458e-49	G	A	0.20812	2.6214	0.00923039	0.982469
rs10092882	8	9320644	G	C	0.7229	0.03083	0.002881	9.815e-27	G	C	-0.219921	-2.62124	0.00923479	0.982469
rs147045545	11	50778845	A	G	0.1324	-0.02466	0.003811	9.87e-11	G	A	0.340338	2.62123	0.00923491	0.982469
rs12738097	1	154335378	C	T	0.3018	-0.04109	0.002793	5.434e-49	T	C	0.208075	2.62084	0.00924522	0.982469
rs4931560	12	31957844	C	T	0.2042	0.01456	0.003183	4.784e-06	T	C	0.258717	2.62001	0.0092673	0.982469
rs12118634	1	154335146	C	T	0.6979	0.04117	0.002792	3.305e-49	C	T	-0.207973	-2.61938	0.00928393	0.982469
rs11230207	11	55345076	C	T	0.1304	-0.02429	0.003807	1.784e-10	T	C	0.329625	2.61855	0.00930619	0.982469
rs11230210	11	55345177	G	T	0.1303	-0.02429	0.003807	1.758e-10	T	G	0.329612	2.6183	0.00931279	0.982469
rs6738755	2	230615011	A	G	0.3286	0.01336	0.002743	1.106e-06	G	A	0.218684	2.61822	0.00931494	0.982469
rs35329030	7	150350564	C	G	0.1849	-0.01844	0.003309	2.511e-08	G	C	-0.272381	-2.61813	0.00931728	0.982469
rs62190392	2	230618520	A	G	0.3281	0.01342	0.002741	9.787e-07	G	A	0.218486	2.61807	0.00931882	0.982469
rs56412316	7	150349519	A	T	0.1846	-0.01835	0.003312	2.992e-08	T	A	-0.272703	-2.61804	0.00931971	0.982469
rs6710516	2	230615067	G	C	0.3286	0.01336	0.002743	1.107e-06	C	G	0.218656	2.618	0.00932075	0.982469
rs13026976	2	230619115	G	A	0.3281	0.01344	0.00274	9.341e-07	A	G	0.218438	2.61795	0.00932216	0.982469
rs7565973	2	230616545	C	T	0.3285	0.01337	0.002742	1.081e-06	T	C	0.218551	2.61765	0.00933017	0.982469
rs36061408	2	230615971	G	A	0.3285	0.01337	0.002743	1.088e-06	A	G	0.218561	2.61752	0.00933368	0.982469
rs6436888	2	230616699	T	C	0.3285	0.01338	0.002742	1.057e-06	C	T	0.218503	2.61724	0.0093409	0.982469
rs60822591	2	230625667	A	G	0.3285	0.01342	0.002734	9.059e-07	G	A	0.218243	2.61718	0.00934258	0.982469
rs35533458	2	230616622	G	A	0.3293	0.01352	0.002742	8.15e-07	A	G	0.218925	2.61669	0.00935561	0.982469
rs7578052	2	28318879	G	A	0.2574	-0.01302	0.002945	9.794e-06	A	G	0.219034	2.61642	0.00936296	0.982469
rs7103267	11	49300453	T	C	0.1331	-0.02569	0.003776	1.025e-11	C	T	0.326622	2.616	0.00937425	0.982469
rs62491829	7	150349768	A	C	0.1847	-0.01832	0.003312	3.197e-08	C	A	-0.272369	-2.61579	0.0093798	0.982469
rs7103270	11	49300457	T	C	0.1329	-0.02566	0.003776	1.083e-11	C	T	0.326589	2.61563	0.0093842	0.982469
rs11823826	11	49300361	T	C	0.133	-0.02573	0.003777	9.629e-12	C	T	0.326552	2.61539	0.00939052	0.982469
rs7114817	11	49300389	G	T	0.133	-0.02571	0.003776	9.926e-12	T	G	0.326552	2.61539	0.00939052	0.982469
rs34396063	7	150355449	T	G	0.1848	-0.01844	0.00331	2.547e-08	G	T	-0.272192	-2.61512	0.00939781	0.982469
rs1889314	1	154351880	G	A	0.6935	0.04061	0.002783	3.203e-48	G	A	-0.206322	-2.61403	0.00942698	0.982469
rs7571826	2	230623127	C	T	0.3282	0.01355	0.002736	7.257e-07	T	C	0.217826	2.61337	0.009445	0.982469
rs1889315	1	154351960	T	C	0.3061	-0.04053	0.002784	5.076e-48	C	T	0.206224	2.61336	0.00944512	0.982469
rs6436891	2	230623048	A	G	0.3282	0.01354	0.002736	7.421e-07	G	A	0.217816	2.61331	0.00944639	0.982469
rs1316352	7	150346270	C	T	0.1845	-0.01821	0.003312	3.862e-08	T	C	-0.273221	-2.61244	0.0094701	0.982469
rs4403821	11	55347143	C	T	0.1303	-0.02429	0.003807	1.775e-10	T	C	0.329178	2.61216	0.00947771	0.982469
rs11775088	8	9778671	C	T	0.4533	-0.0207	0.002587	1.23e-15	T	C	0.208236	2.61127	0.00950178	0.982469
rs35937640	2	28445853	A	G	0.2696	-0.02369	0.002903	3.291e-16	G	A	0.217035	2.61108	0.00950682	0.982469
rs11231269	11	55611994	G	T	0.1298	-0.02355	0.003814	6.639e-10	T	G	0.332031	2.61032	0.00952748	0.982469
rs7927521	11	55347803	C	G	0.1303	-0.02429	0.003807	1.776e-10	G	C	0.329064	2.61031	0.00952775	0.982469
rs1780321	1	21824108	C	T	0.6692	0.01717	0.002764	5.228e-10	C	T	-0.207212	-2.61019	0.00953112	0.982469
rs12695630	3	93923642	A	C	0.5367	-0.01357	0.002573	1.333e-07	A	C	-0.18925	-2.60994	0.00953791	0.982469
rs2296763	20	62376939	A	C	0.7228	0.02402	0.002886	8.683e-17	A	C	-0.209464	-2.60944	0.00955131	0.982469
rs1598240	3	93924948	A	T	0.5367	-0.01356	0.002574	1.381e-07	A	T	-0.189225	-2.60916	0.00955897	0.982469
rs34411239	3	93723952	G	A	0.4287	-0.01283	0.002592	7.405e-07	A	G	-0.186047	-2.60882	0.00956826	0.982469
rs11719769	3	24518134	T	A	0.212	0.01653	0.003225	2.986e-07	A	T	0.256362	2.6088	0.00956879	0.982469
rs4882061	11	48450861	A	G	0.5632	0.01165	0.002588	6.688e-06	A	G	-0.192893	-2.60858	0.00957481	0.982469
rs13002590	2	230620690	C	T	0.3278	0.01324	0.00274	1.355e-06	T	C	0.217772	2.60821	0.00958505	0.982469
rs11039737	11	48450200	G	A	0.5631	0.01166	0.002588	6.616e-06	G	A	-0.192823	-2.60789	0.00959364	0.982469
rs11039734	11	48447965	A	G	0.5632	0.01167	0.002587	6.492e-06	A	G	-0.192788	-2.60787	0.00959437	0.982469
rs9269084	6	32441199	A	G	0.6055	0.01179	0.002636	7.731e-06	A	G	0.210206	2.6063	0.00963736	0.982469
rs11039731	11	48443011	T	G	0.5632	0.01168	0.002587	6.311e-06	T	G	-0.192534	-2.60559	0.00965689	0.982469
rs58391005	7	150218137	G	A	0.2336	-0.01977	0.003033	7.147e-11	A	G	-0.254326	-2.60494	0.00967485	0.982469
rs4882060	11	48441874	G	C	0.5632	0.01169	0.002587	6.26e-06	G	C	-0.192455	-2.60486	0.00967703	0.982469
rs9666277	11	55350498	C	T	0.13	-0.02456	0.003813	1.187e-10	T	C	0.329399	2.60414	0.00969691	0.982469
rs12154436	7	150343784	G	A	0.1846	-0.01814	0.003311	4.252e-08	A	G	-0.27325	-2.60412	0.00969737	0.982469
rs1814158	11	48437937	G	A	0.5631	0.01172	0.002587	5.931e-06	G	A	-0.192311	-2.60395	0.00970205	0.982469
rs9918834	8	9790551	A	G	0.3292	0.03131	0.00273	1.856e-30	G	A	-0.207281	-2.60372	0.00970853	0.982469
rs2019666	11	48437729	C	T	0.5631	0.01172	0.002587	5.929e-06	C	T	-0.192284	-2.60361	0.00971148	0.982469
rs1584931	3	93915098	G	C	0.5367	-0.01351	0.002573	1.508e-07	G	C	-0.188828	-2.60358	0.00971233	0.982469
rs7942108	11	55476855	G	T	0.128	-0.02431	0.00394	6.792e-10	T	G	0.340644	2.60273	0.00973583	0.982469
rs12154435	7	150343708	G	A	0.1846	-0.01814	0.003311	4.259e-08	A	G	-0.273072	-2.60207	0.00975428	0.982469
rs506276	8	9790912	T	C	0.3342	0.03115	0.002717	1.917e-30	C	T	-0.206966	-2.60205	0.00975462	0.982469
rs745558	5	134453814	G	A	0.3296	0.01265	0.002736	3.789e-06	A	G	0.215626	2.60082	0.00978877	0.982469
rs7783326	7	150216860	T	G	0.2336	-0.01954	0.003032	1.167e-10	G	T	-0.253897	-2.60043	0.00979987	0.982469
rs35241484	7	150216171	T	G	0.2337	-0.01969	0.003035	8.807e-11	G	T	-0.254081	-2.60041	0.0098004	0.982469
rs12530578	7	150218306	A	G	0.2335	-0.01969	0.003033	8.474e-11	G	A	-0.253825	-2.59908	0.00983751	0.982469
rs9875495	3	93912190	A	C	0.5362	-0.01283	0.002573	6.184e-07	A	C	-0.188535	-2.59851	0.00985336	0.982469
rs9266513	6	31341296	A	G	0.8157	0.03008	0.003278	4.468e-20	A	G	0.26019	2.5978	0.0098734	0.982469
rs2523518	6	31341128	T	G	0.8158	0.03004	0.003278	4.946e-20	T	G	0.260163	2.59774	0.00987498	0.982469
rs12223155	11	55351944	C	G	0.1304	-0.02428	0.003807	1.803e-10	G	C	0.328148	2.59769	0.00987631	0.982469
rs9849093	3	93907287	A	G	0.5368	-0.01356	0.002574	1.361e-07	A	G	-0.188384	-2.59734	0.0098862	0.982469
rs13271489	8	9803712	T	C	0.5285	-0.02345	0.002577	9.127e-20	T	C	0.204366	2.59706	0.00989424	0.982469
rs12223513	11	55352182	C	A	0.1304	-0.02428	0.003807	1.808e-10	A	C	0.328101	2.59705	0.00989446	0.982469
rs78242455	11	55353212	G	C	0.13	-0.02457	0.003813	1.173e-10	C	G	0.329045	2.59686	0.00989985	0.982469
rs73474862	7	150341555	T	C	0.1847	-0.01823	0.00331	3.631e-08	C	T	-0.27309	-2.59662	0.00990665	0.982469
rs2263310	6	31340620	A	G	0.8157	0.02993	0.003277	6.562e-20	A	G	0.259974	2.59589	0.00992706	0.982469
rs59950280	4	3452345	G	A	0.3319	-0.01712	0.002759	5.509e-10	A	G	-0.195856	-2.59559	0.00993545	0.982469
rs3781627	11	47441472	T	A	0.6989	-0.01451	0.002827	2.881e-07	T	A	0.203876	2.59372	0.00998833	0.982469
rs11231228	11	55601978	C	T	0.1298	-0.0236	0.003814	6.124e-10	T	C	0.329397	2.59362	0.00999121	0.982469
rs11230800	11	55502391	A	T	0.1295	-0.02389	0.003822	4.127e-10	T	A	0.331203	2.59346	0.00999593	0.982469
rs11922623	3	141896982	G	T	0.1078	-0.02134	0.004173	3.133e-07	T	G	0.280065	2.59333	0.00999965	0.982469
rs138752142	11	55529948	A	T	0.1299	-0.02358	0.003814	6.3e-10	T	A	0.330138	2.59316	0.0100044	0.982469
rs2596473	6	31430799	G	T	0.4703	0.02063	0.002567	9.277e-16	T	G	0.187735	2.59305	0.0100076	0.982469
rs17659312	5	134453073	C	T	0.3298	0.01279	0.002737	2.994e-06	T	C	0.215308	2.59253	0.0100222	0.982469
rs10897178	11	55500368	G	T	0.1299	-0.02362	0.003816	6.077e-10	T	G	0.330492	2.59239	0.0100262	0.982469
rs79442990	11	55502753	G	A	0.1298	-0.02362	0.003816	5.992e-10	A	G	0.330423	2.59218	0.0100323	0.982469
rs62488698	8	9964402	G	A	0.2536	0.02529	0.00295	1.001e-17	A	G	-0.215301	-2.59185	0.0100417	0.982469
rs76030580	8	11661730	C	G	0.1697	-0.02409	0.003419	1.862e-12	G	C	0.277843	2.59183	0.0100421	0.982469
rs2596438	6	31339871	G	A	0.8158	0.03006	0.003277	4.57e-20	G	A	0.259539	2.59161	0.0100483	0.982469
rs13260832	8	126329330	A	G	0.2043	0.02339	0.003258	7.019e-13	G	A	-0.292893	-2.59154	0.0100505	0.982469
rs41519045	6	31339086	G	A	0.8158	0.03003	0.003278	5.162e-20	G	A	0.259509	2.59121	0.0100599	0.982469
rs6809577	3	93827350	G	A	0.5394	-0.01148	0.002574	8.246e-06	G	A	-0.190249	-2.59086	0.0100699	0.982469
rs11512320	11	48413823	C	T	0.5632	0.01173	0.002587	5.739e-06	C	T	-0.190594	-2.59079	0.0100719	0.982469
rs9266479	6	31339420	T	G	0.8158	0.03003	0.003278	5.113e-20	T	G	0.259412	2.59029	0.0100862	0.982469
rs67425592	5	72879686	G	A	0.2427	-0.01685	0.002992	1.783e-08	A	G	-0.230527	-2.59028	0.0100865	0.982469
rs11925749	3	141896532	T	C	0.1077	-0.02123	0.004177	3.718e-07	C	T	0.279994	2.58964	0.0101049	0.982469
rs34350025	8	9303638	G	T	0.1872	-0.03582	0.003312	2.893e-27	T	G	0.256155	2.58963	0.0101051	0.982469
rs28887839	8	11000413	C	T	0.3905	-0.0206	0.002631	4.89e-15	T	C	0.192562	2.58933	0.0101135	0.982469
rs1396622	11	55598039	A	T	0.1296	-0.02368	0.00382	5.659e-10	T	A	0.328883	2.58909	0.0101205	0.982469
rs75691053	11	55515252	G	T	0.1298	-0.02352	0.003815	7.023e-10	T	G	0.329831	2.58895	0.0101245	0.982469
rs9266459	6	31338645	G	A	0.8158	0.03004	0.003278	4.953e-20	G	A	0.259273	2.58893	0.0101251	0.982469
rs2596434	6	31338761	G	A	0.8158	0.03004	0.003278	4.934e-20	G	A	0.259273	2.58893	0.0101251	0.982469
rs11517652	11	48410691	T	G	0.5633	0.0117	0.002587	6.15e-06	T	G	-0.190682	-2.58889	0.0101262	0.982469
rs140655242	11	55515459	C	A	0.1298	-0.02352	0.003815	7.083e-10	A	C	0.329812	2.58884	0.0101278	0.982469
rs1605799	11	55514491	C	A	0.1298	-0.02352	0.003815	7.075e-10	A	C	0.329824	2.58883	0.010128	0.982469
rs11925747	3	141896522	T	A	0.1077	-0.02124	0.004177	3.673e-07	A	T	0.279879	2.58864	0.0101334	0.982469
rs9266457	6	31338612	C	T	0.8158	0.03004	0.003278	4.977e-20	C	T	0.259242	2.58863	0.0101337	0.982469
rs6438800	3	93897451	T	A	0.5367	-0.01355	0.002573	1.389e-07	T	A	-0.187602	-2.58802	0.0101513	0.982469
rs7944339	11	55525799	A	G	0.1298	-0.02359	0.003815	6.215e-10	G	A	0.329334	2.58761	0.010163	0.982469
rs78103265	11	55554260	C	T	0.1286	-0.0235	0.003831	8.517e-10	T	C	0.32959	2.58721	0.0101746	0.982469
rs13282106	8	9981900	G	T	0.4615	0.01948	0.002573	3.708e-14	T	G	-0.203548	-2.58671	0.0101892	0.982469
rs8178623	3	93629784	C	T	0.4247	-0.01254	0.002596	1.358e-06	T	C	-0.185635	-2.58609	0.0102068	0.982469
rs11039701	11	48389838	A	G	0.5632	0.01176	0.002587	5.452e-06	A	G	-0.190207	-2.58569	0.0102185	0.982469
rs11231127	11	55572895	A	T	0.129	-0.02307	0.003824	1.6e-09	T	A	0.328748	2.58561	0.010221	0.982469
rs12224099	11	55532440	G	C	0.1297	-0.02348	0.003816	7.622e-10	C	G	0.328944	2.58558	0.0102218	0.982469
rs10897279	11	55565572	T	A	0.1298	-0.02382	0.003814	4.226e-10	A	T	0.328674	2.58527	0.0102307	0.982469
rs11230983	11	55541284	G	A	0.1299	-0.02341	0.003812	8.215e-10	A	G	0.328645	2.58509	0.0102358	0.982469
rs12416811	11	55550899	G	T	0.129	-0.02295	0.003824	1.954e-09	T	G	0.328645	2.58509	0.0102358	0.982469
rs10087073	8	9616251	A	G	0.303	0.02117	0.002801	4.134e-14	G	A	-0.212354	-2.58496	0.0102398	0.982469
rs7827369	8	9614486	T	G	0.2971	0.02173	0.002813	1.112e-14	G	T	-0.217617	-2.58488	0.0102421	0.982469
rs7930107	11	55570207	A	G	0.1294	-0.02354	0.003824	7.434e-10	G	A	0.32901	2.58481	0.0102439	0.982469
rs79804453	11	55561011	G	A	0.1278	-0.02294	0.003853	2.614e-09	A	G	0.329319	2.58445	0.0102543	0.982469
rs7842065	8	10046955	G	A	0.4137	0.01165	0.002617	8.498e-06	A	G	-0.195925	-2.58377	0.0102741	0.982469
rs11039716	11	48427432	T	G	0.5631	0.01175	0.002587	5.613e-06	T	G	-0.190508	-2.58305	0.0102951	0.982469
rs4525263	11	48426408	C	A	0.5631	0.01175	0.002587	5.601e-06	C	A	-0.190459	-2.58292	0.0102989	0.982469
rs8178630	3	93625763	G	T	0.4257	-0.01275	0.002598	9.253e-07	T	G	-0.185707	-2.58279	0.0103029	0.982469
rs77693603	11	55465991	T	G	0.1305	-0.02411	0.003807	2.418e-10	G	T	0.32894	2.58256	0.0103096	0.982469
rs59197158	8	9350576	G	T	0.3237	0.02108	0.002747	1.655e-14	T	G	-0.211846	-2.5825	0.0103112	0.982469
rs55756391	8	11663287	C	T	0.1697	-0.02427	0.00342	1.278e-12	T	C	0.276318	2.5823	0.0103172	0.982469
rs819572	5	72883681	T	C	0.6817	0.01918	0.002755	3.291e-12	T	C	0.212367	2.58218	0.0103206	0.982469
rs4882058	11	48424407	C	T	0.5632	0.01175	0.002587	5.61e-06	C	T	-0.190282	-2.58168	0.0103352	0.982469
rs11230740	11	55479203	C	T	0.1299	-0.0237	0.003818	5.365e-10	T	C	0.329542	2.58162	0.0103368	0.982469
rs1994140	11	48387186	A	G	0.5629	0.01155	0.002586	7.885e-06	A	G	-0.189586	-2.58154	0.0103392	0.982469
rs9263869	6	31170014	T	C	0.3217	0.01763	0.002777	2.18e-10	C	T	0.219338	2.58142	0.0103428	0.982469
rs10194283	2	28159079	G	A	0.7804	0.03141	0.003094	3.318e-24	G	A	-0.237213	-2.58024	0.0103773	0.982469
rs3961034	11	54904055	A	G	0.1334	-0.02332	0.003778	6.712e-10	G	A	0.322143	2.57999	0.0103848	0.982469
rs11039634	11	48297843	A	G	0.5625	0.01163	0.002587	6.937e-06	A	G	-0.188898	-2.57958	0.0103968	0.982469
rs2014127	11	48392010	C	G	0.5631	0.01178	0.002587	5.301e-06	C	G	-0.188866	-2.57896	0.0104149	0.982469
rs12363868	11	48320568	C	T	0.5626	0.01166	0.002587	6.494e-06	C	T	-0.188821	-2.57896	0.0104151	0.982469
rs1945189	11	48418889	A	G	0.5631	0.01173	0.002587	5.772e-06	A	G	-0.189919	-2.57892	0.0104162	0.982469
rs34162231	8	11003088	A	T	0.3902	-0.02039	0.002631	9.295e-15	T	A	0.190866	2.57876	0.0104208	0.982469
rs11039632	11	48297280	C	T	0.5625	0.01163	0.002587	6.907e-06	C	T	-0.188813	-2.57857	0.0104264	0.982469
rs4857146	3	93739964	A	G	0.4306	-0.01271	0.002593	9.41e-07	G	A	-0.183526	-2.57854	0.0104274	0.982469
rs11230302	11	55362569	C	T	0.1298	-0.0246	0.003819	1.183e-10	T	C	0.327718	2.57815	0.0104388	0.982469
rs2062786	11	48269828	C	T	0.5625	0.01164	0.002587	6.782e-06	C	T	-0.188868	-2.57805	0.0104418	0.982469
rs10098874	8	11662885	G	A	0.1705	-0.02443	0.003414	8.25e-13	A	G	0.27571	2.57777	0.01045	0.982469
rs13256092	8	11000377	A	T	0.3443	-0.01526	0.002702	1.626e-08	T	A	0.197653	2.57764	0.0104538	0.982469
rs72486147	11	54894419	A	C	0.1335	-0.02346	0.003774	5.099e-10	C	A	0.320749	2.57745	0.0104596	0.982469
rs11039673	11	48335156	G	A	0.5628	0.01148	0.002587	9.102e-06	G	A	-0.18874	-2.5773	0.010464	0.982469
rs7479393	11	48295303	G	C	0.5629	0.01171	0.002588	5.99e-06	G	C	-0.188814	-2.57726	0.0104652	0.982469
rs11039702	11	48389935	T	C	0.5632	0.01176	0.002587	5.477e-06	T	C	-0.188646	-2.57725	0.0104654	0.982469
rs58144866	11	48263349	T	C	0.5627	0.01168	0.002588	6.407e-06	T	C	-0.189019	-2.57725	0.0104655	0.982469
rs1484639	8	9983224	T	G	0.4604	0.01917	0.002575	9.809e-14	G	T	-0.203276	-2.57718	0.0104676	0.982469
rs10838852	11	48286256	C	T	0.5627	0.01167	0.002587	6.469e-06	C	T	-0.18863	-2.57715	0.0104684	0.982469
rs4282058	3	93868345	C	T	0.5736	-0.01255	0.002606	1.475e-06	C	T	-0.195814	-2.57687	0.0104768	0.982469
rs343111	5	72882773	T	C	0.6823	0.01912	0.002755	3.966e-12	T	C	0.21192	2.57656	0.0104859	0.982469
rs35714284	3	93529866	G	A	0.3777	-0.01269	0.002653	1.719e-06	A	G	-0.188922	-2.57637	0.0104915	0.982469
rs9857105	3	93893210	A	G	0.5372	-0.01367	0.002576	1.107e-07	A	G	-0.187029	-2.57634	0.0104925	0.982469
rs951780	8	9745352	A	C	0.1357	0.02765	0.003749	1.646e-13	C	A	-0.272418	-2.57584	0.0105074	0.982469
rs4840461	8	9904788	C	T	0.7772	-0.03032	0.003089	9.662e-23	C	T	0.235613	2.57562	0.0105139	0.982469
rs11230739	11	55477824	T	G	0.13	-0.02359	0.003817	6.348e-10	G	T	0.328944	2.57559	0.0105146	0.982469
rs11227435	11	54938842	G	C	0.1333	-0.0234	0.003777	5.782e-10	C	G	0.32519	2.5754	0.0105202	0.982469
rs141250596	11	55104771	C	A	0.133	-0.02321	0.003775	7.792e-10	A	C	0.318993	2.57499	0.0105325	0.982469
rs11039619	11	48280790	G	A	0.5628	0.01165	0.002588	6.709e-06	G	A	-0.1886	-2.57492	0.0105345	0.982469
rs13264066	8	9804075	C	G	0.5289	-0.02366	0.002577	4.364e-20	C	G	0.201493	2.57466	0.0105423	0.982469
rs11039602	11	48256631	G	A	0.5627	0.0117	0.002588	6.109e-06	G	A	-0.188717	-2.57445	0.0105486	0.982469
rs17148897	11	55682711	A	T	0.1317	-0.02404	0.003819	3.105e-10	T	A	0.329268	2.57424	0.0105549	0.982469
rs7936821	11	55085501	C	G	0.1334	-0.02306	0.003769	9.424e-10	G	C	0.318488	2.57405	0.0105605	0.982469
rs72486173	11	55084997	T	C	0.1334	-0.02306	0.003769	9.417e-10	C	T	0.318511	2.57389	0.0105653	0.982469
rs4882135	11	48334369	A	T	0.5627	0.01144	0.002588	9.875e-06	A	T	-0.188516	-2.57382	0.0105673	0.982469
rs80203896	11	55463314	A	C	0.1304	-0.0242	0.003809	2.097e-10	C	A	0.327949	2.57375	0.0105694	0.982469
rs75905900	11	55113534	A	C	0.1334	-0.02297	0.003767	1.075e-09	C	A	0.317933	2.57369	0.0105713	0.982469
rs4980422	11	48256161	G	T	0.5626	0.01175	0.002588	5.626e-06	G	T	-0.18872	-2.57342	0.0105794	0.982469
rs3974162	11	54949676	C	T	0.1335	-0.02301	0.003774	1.084e-09	T	C	0.324385	2.57336	0.0105811	0.982469
rs34092905	3	93539657	A	T	0.3781	-0.01255	0.002651	2.21e-06	T	A	-0.18795	-2.57332	0.0105822	0.982469
rs11229165	11	55112643	T	C	0.1334	-0.023	0.003768	1.041e-09	C	T	0.318152	2.57318	0.0105866	0.982469
rs9650622	8	9804292	G	T	0.5284	-0.02362	0.002578	5.106e-20	G	T	0.201326	2.57316	0.0105869	0.982469
rs12634369	3	93541667	A	G	0.378	-0.01256	0.00265	2.154e-06	G	A	-0.187772	-2.57258	0.0106043	0.982469
rs11920546	3	141895175	G	C	0.1075	-0.02127	0.004184	3.697e-07	C	G	0.278249	2.57136	0.0106409	0.982469
rs343114	5	72879322	T	G	0.6823	0.01891	0.002755	6.673e-12	T	G	0.211198	2.5713	0.0106426	0.982469
rs2965	3	93818466	T	G	0.569	0.013	0.00259	5.188e-07	T	G	0.184602	2.57114	0.0106476	0.982469
rs11127129	2	28076708	C	G	0.1857	-0.03125	0.003296	2.513e-21	G	C	0.245261	2.57082	0.010657	0.982469
rs34851829	3	93550346	A	G	0.3782	-0.01242	0.002648	2.72e-06	G	A	-0.187182	-2.57063	0.0106629	0.982469
rs35841453	2	28072702	T	C	0.1857	-0.03117	0.003295	3.16e-21	C	T	0.245181	2.57052	0.010666	0.982469
rs4313931	2	28074701	C	T	0.1858	-0.03118	0.003295	2.952e-21	T	C	0.245166	2.57035	0.0106714	0.982469
rs139894292	3	93555119	C	A	0.3776	-0.01244	0.00265	2.657e-06	A	C	-0.186975	-2.57006	0.01068	0.982469
rs4666025	2	28073894	C	T	0.1858	-0.03114	0.003295	3.338e-21	T	C	0.245109	2.57	0.0106817	0.982469
rs7013693	8	9881136	G	A	0.1712	0.02624	0.003409	1.415e-14	A	G	-0.232267	-2.56975	0.0106895	0.982469
rs10838875	11	48354726	A	C	0.564	0.01152	0.002604	9.778e-06	A	C	-0.190714	-2.56927	0.0107037	0.982469
rs11249923	8	9331811	A	G	0.7203	0.02979	0.002864	2.441e-25	A	G	-0.21626	-2.56831	0.0107327	0.982469
rs7633544	3	93805812	T	C	0.5698	0.0131	0.002589	4.199e-07	T	C	0.183713	2.56827	0.0107339	0.982469
rs56243511	8	9805695	T	C	0.5295	-0.02364	0.002575	4.316e-20	T	C	0.201365	2.56779	0.0107486	0.982469
rs343116	5	72878759	T	G	0.6823	0.01889	0.002755	7.073e-12	T	G	0.210872	2.56774	0.01075	0.982469
rs995507	11	55677998	G	A	0.1318	-0.02401	0.003821	3.315e-10	A	G	0.328576	2.56761	0.0107539	0.982469
rs3094006	6	31461558	T	C	0.7179	0.02039	0.002854	9.051e-13	T	C	0.21401	2.56729	0.0107638	0.982469
rs113377229	8	9738334	T	C	0.4025	-0.0231	0.002635	1.8e-18	C	T	0.213444	2.56722	0.0107657	0.982469
rs10095004	8	9621746	G	C	0.3028	0.02094	0.002803	8.04e-14	C	G	-0.212447	-2.56719	0.0107668	0.982469
rs9872376	3	93800084	T	C	0.5699	0.01314	0.00259	3.919e-07	T	C	0.183377	2.56692	0.0107751	0.982469
rs343117	5	72878731	G	A	0.6823	0.01889	0.002755	7.073e-12	G	A	0.21076	2.56648	0.0107882	0.982469
rs6601415	8	9976805	C	A	0.4531	0.01901	0.00258	1.727e-13	A	C	-0.199613	-2.56607	0.0108008	0.982469
rs2256184	6	31380583	A	G	0.3958	0.01912	0.002623	3.093e-13	G	A	0.195297	2.56583	0.0108079	0.982469
rs2844513	6	31388214	G	A	0.3956	0.01897	0.002623	4.694e-13	A	G	0.195297	2.56583	0.0108079	0.982469
rs2844514	6	31380340	C	T	0.3959	0.01915	0.002623	2.871e-13	T	C	0.195294	2.56579	0.0108093	0.982469
rs2848711	6	31385629	T	G	0.3959	0.01915	0.002622	2.797e-13	G	T	0.195287	2.56568	0.0108126	0.982469
rs6601414	8	9976748	G	A	0.4529	0.01899	0.002581	1.855e-13	A	G	-0.199564	-2.56554	0.0108167	0.982469
rs1063635	6	31379931	G	A	0.3958	0.01909	0.002622	3.384e-13	A	G	0.195279	2.56554	0.0108169	0.982469
rs6764203	3	93675215	C	T	0.4305	-0.01296	0.002589	5.498e-07	T	C	-0.183897	-2.56551	0.0108178	0.982469
rs2853968	6	31381351	A	G	0.3957	0.01918	0.002625	2.712e-13	G	A	0.195338	2.56548	0.0108187	0.982469
rs9844676	3	93775515	G	T	0.5715	0.01315	0.002592	3.93e-07	G	T	0.182314	2.56308	0.0108921	0.982575
rs2090061	8	9680978	C	T	0.5706	-0.03052	0.002591	4.904e-32	C	T	0.204089	2.56303	0.0108936	0.982575
rs7428007	3	93638017	A	G	0.4253	-0.0124	0.002595	1.753e-06	G	A	-0.183566	-2.56283	0.0108997	0.982575
rs6765621	3	93788503	G	C	0.5697	0.01305	0.00259	4.716e-07	G	C	0.182381	2.56226	0.0109171	0.982575
rs1126091	8	9806492	T	C	0.5296	-0.02362	0.002575	4.519e-20	T	C	0.200673	2.56208	0.0109228	0.982575
rs34309901	3	93721783	T	C	0.4294	-0.01282	0.002591	7.5e-07	C	T	-0.182117	-2.56206	0.0109233	0.982575
rs7653521	3	93784559	C	T	0.5696	0.01313	0.00259	3.97e-07	C	T	0.182117	2.56206	0.0109233	0.982575
rs56982991	3	93762735	T	C	0.5723	0.01304	0.002591	4.826e-07	T	C	0.182266	2.56205	0.0109236	0.982575
rs35815512	3	93731795	G	A	0.4279	-0.013	0.002592	5.233e-07	A	G	-0.182145	-2.56178	0.010932	0.982575
rs12492553	3	93741319	G	T	0.4278	-0.01295	0.002591	5.818e-07	T	G	-0.182207	-2.56153	0.0109396	0.982575
rs35793773	3	93716757	G	A	0.4278	-0.01295	0.002592	5.878e-07	A	G	-0.182189	-2.56139	0.0109439	0.982575
rs4841282	8	9975604	C	A	0.4528	0.01931	0.002582	7.489e-14	A	C	-0.199228	-2.56041	0.0109742	0.982575
rs6983332	8	9977918	C	T	0.4519	0.01933	0.00258	6.859e-14	T	C	-0.199076	-2.56023	0.0109795	0.982575
rs6777479	3	93742450	G	C	0.43	-0.01271	0.00259	9.306e-07	C	G	-0.182157	-2.56022	0.0109801	0.982575
rs6791811	3	93738526	C	T	0.4275	-0.01306	0.002593	4.692e-07	T	C	-0.182275	-2.55969	0.0109962	0.982575
rs11535799	11	54857835	G	T	0.1332	-0.0238	0.003778	2.952e-10	T	G	0.319383	2.55947	0.011003	0.982575
rs7927267	11	567391	A	G	0.5967	0.01218	0.002616	3.214e-06	A	G	0.190432	2.55947	0.0110033	0.982575
rs9860972	3	93843683	G	A	0.5735	-0.01246	0.002608	1.772e-06	G	A	-0.1944	-2.5594	0.0110052	0.982575
rs4857186	3	93846831	G	A	0.4295	-0.01429	0.002609	4.335e-08	A	G	-0.186184	-2.55932	0.0110078	0.982575
rs11127128	2	28066970	T	A	0.1858	-0.03116	0.003295	3.15e-21	A	T	0.2444	2.55925	0.0110099	0.982575
rs7842564	8	9617966	T	G	0.3054	0.02198	0.002796	3.834e-15	G	T	-0.210631	-2.55872	0.0110263	0.982575
rs62488697	8	9962694	C	G	0.2529	0.0249	0.002951	3.245e-17	G	C	-0.212431	-2.55777	0.011056	0.982575
rs7842207	8	9617684	T	C	0.305	0.02201	0.002796	3.475e-15	C	T	-0.210445	-2.55727	0.0110715	0.982575
rs13275717	8	9300098	G	C	0.1859	-0.03561	0.003331	1.112e-26	C	G	0.256911	2.55717	0.0110744	0.982575
rs7845986	8	9618020	T	C	0.3055	0.02221	0.002796	1.935e-15	C	T	-0.210506	-2.55698	0.0110805	0.982575
rs3997967	6	31357391	A	T	0.6397	0.02741	0.002931	8.776e-21	A	T	0.21578	2.55672	0.0110883	0.982575
rs4233718	2	28066360	A	G	0.1858	-0.03113	0.003294	3.354e-21	G	A	0.24413	2.55608	0.0111086	0.982575
rs173146	5	72879745	A	G	0.6823	0.01905	0.002755	4.695e-12	A	G	0.21009	2.556	0.0111111	0.982575
rs2272026	8	9757600	C	T	0.6938	-0.03371	0.002792	1.425e-33	C	T	0.207969	2.55469	0.011152	0.982575
rs74446114	2	28066122	T	C	0.1761	0.05751	0.003384	9.013e-65	C	T	-0.237248	-2.55467	0.0111526	0.982575
rs76091121	11	55463109	C	T	0.1301	-0.02446	0.003816	1.47e-10	T	C	0.327229	2.55451	0.0111575	0.982575
rs11249943	8	9607863	A	C	0.1944	0.02036	0.003252	3.834e-10	C	A	-0.246383	-2.55405	0.0111718	0.982575
rs10101132	8	9616553	C	A	0.3018	0.02102	0.002803	6.348e-14	A	C	-0.209477	-2.55369	0.0111831	0.982575
rs11533224	11	54855777	C	G	0.1332	-0.02381	0.003778	2.925e-10	G	C	0.319061	2.55368	0.0111835	0.982575
rs7843924	8	9976540	C	T	0.453	0.01906	0.002581	1.507e-13	T	C	-0.198536	-2.55297	0.0112059	0.982575
rs2596484	6	31363840	A	G	0.817	0.03032	0.003316	6.07e-20	A	G	0.260143	2.55273	0.0112134	0.982575
rs4426680	3	93859555	G	T	0.4297	-0.01414	0.002607	5.794e-08	T	G	-0.1857	-2.55179	0.0112429	0.982575
rs35241117	8	9737663	C	T	0.4021	-0.02313	0.002635	1.632e-18	T	C	0.21164	2.55066	0.0112787	0.982575
rs3130921	6	31460943	C	G	0.6714	0.01756	0.002731	1.273e-10	C	G	0.197905	2.55053	0.0112827	0.982575
rs3130922	6	31461089	A	G	0.6713	0.01744	0.00273	1.684e-10	A	G	0.197883	2.5503	0.0112901	0.982575
rs10838708	11	47441513	G	A	0.4586	0.01364	0.002597	1.498e-07	A	G	-0.183599	-2.55018	0.0112938	0.982575
rs34315433	8	8741021	G	C	0.1683	-0.0158	0.003427	4.022e-06	C	G	0.241982	2.54905	0.0113295	0.982801
rs11127127	2	28066904	G	T	0.1851	-0.03133	0.003301	2.277e-21	T	G	0.243657	2.54884	0.0113364	0.982801
rs2596540	6	31367882	A	G	0.8488	0.03463	0.003573	3.239e-22	A	G	0.286893	2.54864	0.0113426	0.982801
rs41315395	6	32201469	C	A	0.1428	0.0177	0.003677	1.476e-06	A	C	-0.242698	-2.54805	0.0113615	0.982801
rs8178613	3	93644556	G	A	0.4249	-0.01251	0.002596	1.459e-06	A	G	-0.182423	-2.54793	0.0113651	0.982801
rs887912	2	59302877	T	C	0.7023	-0.01298	0.002805	3.691e-06	T	C	0.201058	2.54643	0.011413	0.982801
rs34053403	6	31360946	T	C	0.8167	0.0303	0.003314	6.041e-20	T	C	0.259801	2.54599	0.0114272	0.982801
rs1016287	2	59305625	T	C	0.7009	-0.0128	0.002805	5.036e-06	T	C	0.200927	2.54567	0.0114373	0.982801
rs9266786	6	31357944	G	C	0.8469	0.03433	0.003588	1.077e-21	G	C	0.288664	2.54505	0.0114573	0.982801
rs11901133	2	28069713	T	G	0.2126	-0.03238	0.003131	4.577e-25	G	T	0.234025	2.54419	0.011485	0.982801
rs11948444	5	134452410	C	T	0.3292	0.01256	0.002737	4.484e-06	T	C	0.210754	2.54417	0.0114855	0.982801
rs7637745	3	93876996	G	A	0.4286	-0.01424	0.002606	4.665e-08	A	G	-0.18565	-2.5435	0.0115069	0.983084
rs4555299	2	28071190	A	G	0.2126	-0.03238	0.003131	4.526e-25	G	A	0.233968	2.54347	0.011508	0.983084
rs4564736	2	28069543	A	T	0.2126	-0.03236	0.003131	4.843e-25	T	A	0.233973	2.54331	0.0115132	0.983191
rs4666024	2	28072979	C	G	0.2126	-0.03237	0.003131	4.777e-25	G	C	0.233902	2.54267	0.0115336	0.98359
rs3134787	6	31360753	T	G	0.8167	0.03031	0.003313	5.743e-20	T	G	0.259472	2.54248	0.01154	0.98359
rs1220622	5	72872766	C	T	0.6823	0.01895	0.002755	6.047e-12	C	T	0.208628	2.54212	0.0115515	0.983643
rs4583413	2	28074824	C	T	0.2125	-0.03238	0.003131	4.547e-25	T	C	0.233855	2.54173	0.011564	0.983643
rs6547820	2	28281545	G	A	0.788	0.03229	0.003133	6.61e-25	G	A	-0.237667	-2.5415	0.0115716	0.983643
rs4419196	2	28075298	A	G	0.2125	-0.03241	0.003131	4.213e-25	G	A	0.233835	2.54141	0.0115744	0.983643
rs17734690	8	9713196	T	C	0.4645	-0.02112	0.00257	2.053e-16	C	T	0.204254	2.54004	0.0116188	0.984061
rs10934892	3	93864779	T	C	0.4294	-0.01422	0.002604	4.733e-08	C	T	-0.185332	-2.5394	0.0116398	0.984063
rs80257854	11	50404319	A	G	0.1331	-0.02449	0.003807	1.259e-10	G	A	0.320729	2.53938	0.0116405	0.984063
rs11559576	11	54991780	T	C	0.1305	-0.02371	0.003808	4.806e-10	C	T	0.328121	2.53936	0.011641	0.984063
rs11537215	11	54992106	C	T	0.1305	-0.02369	0.003808	4.933e-10	T	C	0.328102	2.53934	0.0116415	0.984063
rs1604658	11	48228096	A	G	0.5669	0.01174	0.002592	5.925e-06	A	G	-0.187017	-2.53756	0.0116996	0.9845
rs12221645	11	55023300	T	C	0.1441	-0.02155	0.003664	4.048e-09	C	T	0.32181	2.53754	0.0117004	0.9845
rs11784412	8	9881853	G	C	0.1723	0.02573	0.0034	3.825e-14	C	G	-0.228589	-2.53716	0.0117128	0.984671
rs2596517	6	31360095	G	A	0.8167	0.03032	0.003314	5.67e-20	G	A	0.258956	2.53695	0.0117197	0.984718
rs9713222	3	93570448	C	T	0.3777	-0.01253	0.002647	2.185e-06	T	C	-0.183813	-2.53681	0.0117243	0.984897
rs12488310	3	93571725	C	T	0.378	-0.01234	0.002646	3.116e-06	T	C	-0.183679	-2.5367	0.0117278	0.984958
rs2016297	8	11502091	C	G	0.7565	-0.02329	0.003006	9.323e-15	C	G	0.237202	2.53663	0.0117301	0.984958
rs2206030	6	35404354	T	C	0.7513	-0.01592	0.00299	1.01e-07	T	C	0.226439	2.53547	0.0117679	0.985578
rs73145838	3	93578405	G	C	0.3781	-0.01239	0.002645	2.842e-06	C	G	-0.183189	-2.53538	0.0117711	0.985619
rs58742339	3	93582319	C	A	0.3779	-0.01233	0.002646	3.147e-06	A	C	-0.183013	-2.53524	0.0117757	0.985669
rs2192498	2	59300934	A	G	0.7017	-0.01293	0.002805	4.05e-06	A	G	0.200989	2.5347	0.0117935	0.985669
rs7826916	8	9365653	C	T	0.3008	0.01659	0.002812	3.613e-09	T	C	-0.209631	-2.53455	0.0117983	0.985722
rs2062331	8	9979992	A	G	0.461	0.01969	0.002575	2.079e-14	G	A	-0.199101	-2.53439	0.0118037	0.98573
rs11560947	11	55021199	C	T	0.1306	-0.02372	0.003808	4.694e-10	T	C	0.326666	2.53413	0.0118122	0.985798
rs2062332	8	9980024	G	A	0.4608	0.01971	0.002575	1.924e-14	A	G	-0.199067	-2.53403	0.0118155	0.985814
rs2284178	6	31432125	C	T	0.4704	0.0206	0.002567	1.018e-15	T	C	0.18294	2.53269	0.0118596	0.986066
rs67985496	8	9263128	T	C	0.3052	-0.03201	0.002798	2.602e-30	C	T	0.212312	2.53177	0.0118901	0.986206
rs3851112	11	55030123	G	A	0.1305	-0.02369	0.003806	4.891e-10	A	G	0.32579	2.53135	0.0119041	0.986206
rs11228953	11	55042898	G	T	0.1306	-0.02361	0.003806	5.502e-10	T	G	0.32505	2.53031	0.0119386	0.986809
rs11125767	2	59295726	C	T	0.7018	-0.0131	0.002807	3.075e-06	C	T	0.202213	2.52974	0.0119577	0.987049
rs34969336	8	9297983	T	A	0.1875	-0.03545	0.003309	8.988e-27	A	T	0.250208	2.52969	0.0119593	0.987049
rs2903533	11	55049520	G	T	0.1306	-0.02371	0.003806	4.711e-10	T	G	0.324511	2.52921	0.0119754	0.987419
rs1916363	11	54888433	T	C	0.8076	0.01559	0.003474	7.225e-06	T	C	-0.268605	-2.5284	0.0120024	0.987467
rs11229015	11	55058397	G	A	0.1305	-0.02372	0.003807	4.599e-10	A	G	0.323769	2.52833	0.0120047	0.987467
rs12377875	9	102225364	T	C	0.3352	0.01393	0.002724	3.171e-07	C	T	-0.210543	-2.528	0.0120156	0.987467
rs7101738	11	55059504	C	A	0.1305	-0.02372	0.003807	4.615e-10	A	C	0.323658	2.52794	0.0120176	0.987467
rs1704998	6	33204861	C	A	0.1294	0.01852	0.003842	1.441e-06	A	C	-0.278739	-2.52657	0.0120636	0.987909
rs28889945	11	54821812	T	C	0.3199	-0.01316	0.002751	1.705e-06	C	T	0.213025	2.52542	0.0121022	0.987909
rs66494175	8	9315680	G	T	0.2962	-0.03367	0.002833	1.411e-32	T	G	0.204982	2.52481	0.0121228	0.987909
rs1395324	2	28276643	C	G	0.7812	0.03238	0.0031	1.506e-25	C	G	-0.234868	-2.52459	0.0121302	0.987909
rs4294187	8	9961451	A	G	0.2548	0.02502	0.002942	1.83e-17	G	A	-0.209551	-2.52454	0.0121318	0.987909
rs9812062	3	141837227	A	C	0.2218	-0.01439	0.003092	3.257e-06	C	A	0.22375	2.52422	0.0121427	0.987909
rs4841062	8	8739569	A	C	0.1682	-0.0155	0.003425	6.016e-06	C	A	0.242506	2.52388	0.0121541	0.987909
rs13264586	8	9979385	T	C	0.4612	0.01964	0.002575	2.422e-14	C	T	-0.198006	-2.52345	0.0121686	0.987909
rs35005822	8	8739085	G	A	0.1674	-0.01573	0.003456	5.331e-06	A	G	0.242198	2.52131	0.0122412	0.988016
rs4841061	8	8739514	G	A	0.168	-0.01537	0.003427	7.274e-06	A	G	0.242166	2.52056	0.0122668	0.988236
rs13249564	8	8738868	A	G	0.1677	-0.01586	0.003465	4.68e-06	G	A	0.241995	2.52016	0.0122804	0.988347
rs568927	8	8606967	T	C	0.7177	-0.01739	0.002851	1.064e-09	T	C	0.200785	2.51946	0.0123044	0.988347
rs10107542	8	9682981	G	C	0.5692	-0.03083	0.002591	1.171e-32	G	C	0.201039	2.51909	0.0123171	0.988347
rs28626220	8	8740193	T	C	0.1676	-0.01542	0.003431	6.963e-06	C	T	0.241946	2.51844	0.0123392	0.988347
rs6569643	6	130312646	G	A	0.5247	0.01226	0.002586	2.121e-06	G	A	-0.193592	-2.51758	0.0123688	0.988347
rs6995837	8	9975675	T	C	0.4625	0.01926	0.002576	7.686e-14	C	T	-0.197317	-2.51758	0.0123689	0.988347
rs12678800	8	9978940	G	A	0.4603	0.01944	0.002576	4.366e-14	A	G	-0.197414	-2.51749	0.012372	0.988347
rs202695	11	49217620	T	G	0.1956	-0.01905	0.003231	3.7e-09	G	T	0.242137	2.51733	0.0123774	0.988347
rs6995859	8	9975709	T	A	0.4624	0.01924	0.002577	8.247e-14	A	T	-0.197292	-2.5172	0.0123818	0.988347
rs12678797	8	9978919	G	A	0.4602	0.01949	0.002576	3.856e-14	A	G	-0.197342	-2.5167	0.012399	0.988347
rs13268804	8	8740471	T	C	0.1676	-0.01543	0.003433	6.991e-06	C	T	0.241913	2.51662	0.0124017	0.988347
rs11786541	8	9789549	G	T	0.4545	-0.02064	0.002576	1.111e-15	T	G	0.198864	2.51623	0.0124153	0.988347
rs13254175	8	9978772	C	T	0.4602	0.01946	0.002576	4.119e-14	T	C	-0.197205	-2.51542	0.0124429	0.988347
rs13265597	8	8740679	G	C	0.1679	-0.01529	0.00343	8.248e-06	C	G	0.241742	2.51535	0.0124454	0.988347
rs343107	5	72859798	T	A	0.6824	0.0184	0.002755	2.406e-11	T	A	0.205736	2.51398	0.0124929	0.988347
rs6986911	8	9978523	G	A	0.4602	0.01954	0.002576	3.279e-14	A	G	-0.197034	-2.51376	0.0125005	0.988347
rs6995495	8	9606465	G	C	0.7361	-0.02059	0.002915	1.628e-12	G	C	0.223413	2.51354	0.012508	0.988347
rs343106	5	72858918	C	T	0.6822	0.01846	0.002754	2.035e-11	C	T	0.205601	2.51274	0.012536	0.988347
rs237118	5	72859424	C	A	0.6823	0.01836	0.002755	2.639e-11	C	A	0.205582	2.5124	0.0125477	0.988347
rs34502053	2	27854524	G	A	0.2501	0.0653	0.002962	1.128e-107	A	G	-0.217348	-2.51225	0.0125528	0.988347
rs2708933	2	113689951	C	T	0.6633	-0.01553	0.002741	1.481e-08	C	T	0.195113	2.51206	0.0125596	0.988347
rs111699601	8	8738419	T	C	0.1681	-0.0162	0.003489	3.444e-06	C	T	0.241771	2.51198	0.0125622	0.988347
rs6992463	8	126268007	A	G	0.2949	-0.0137	0.00281	1.078e-06	G	A	0.208424	2.51195	0.0125634	0.988347
rs34695890	8	8740872	G	A	0.1674	-0.01525	0.003434	8.933e-06	A	G	0.241471	2.51193	0.012564	0.988347
rs7813581	8	9882652	G	T	0.1719	0.02651	0.003401	6.401e-15	T	G	-0.223893	-2.51159	0.0125759	0.988347
rs6542129	2	114128884	A	G	0.6496	0.01207	0.002694	7.411e-06	A	G	-0.202566	-2.51144	0.0125813	0.988347
rs7008482	8	126267630	T	G	0.2952	-0.01373	0.002808	1.017e-06	G	T	0.208134	2.51131	0.0125857	0.988347
rs62488680	8	9897946	G	A	0.1231	0.02478	0.003917	2.512e-10	A	G	-0.265216	-2.51058	0.012611	0.988347
rs34470797	8	8741134	C	G	0.1675	-0.01535	0.003433	7.834e-06	G	C	0.24123	2.51024	0.0126232	0.988347
rs35060319	8	8741203	G	C	0.1675	-0.01528	0.003432	8.541e-06	C	G	0.241201	2.51009	0.0126283	0.988347
rs13402420	2	28271435	T	G	0.7811	0.03233	0.003098	1.714e-25	T	G	-0.232696	-2.50997	0.0126325	0.988347
rs9678336	2	28065404	A	G	0.2125	-0.03239	0.003132	4.673e-25	G	A	0.231532	2.50988	0.0126356	0.988347
rs10106040	8	9612413	C	G	0.3685	0.02397	0.002668	2.559e-19	G	C	-0.200824	-2.50956	0.0126469	0.988347
rs17413268	7	113007053	A	G	0.3458	0.01223	0.002697	5.806e-06	G	A	-0.197319	-2.50953	0.0126479	0.988347
rs1125	6	149979416	G	A	0.3361	-0.01357	0.002718	5.931e-07	A	G	-0.203115	-2.50907	0.0126641	0.988347
rs1968612	2	114141195	A	G	0.6493	0.01212	0.002689	6.58e-06	A	G	-0.198383	-2.50836	0.0126889	0.988347
rs4383974	8	9619348	C	G	0.2991	0.02228	0.002809	2.169e-15	G	C	-0.211622	-2.50814	0.0126966	0.988347
rs760783	6	35396004	T	G	0.8339	-0.01736	0.003452	4.976e-07	T	G	0.254273	2.50708	0.0127338	0.988347
rs6755915	2	114127625	A	G	0.6495	0.01216	0.002694	6.428e-06	A	G	-0.202635	-2.50675	0.0127455	0.988347
rs6711441	2	114127434	G	A	0.6496	0.01218	0.002695	6.222e-06	G	A	-0.202694	-2.50617	0.0127658	0.988347
rs4976269	5	134452597	G	A	0.3292	0.0125	0.002737	4.936e-06	A	G	0.208204	2.50517	0.0128014	0.988347
rs13395590	2	114142762	T	C	0.6494	0.01213	0.002689	6.41e-06	T	C	-0.198146	-2.5046	0.0128214	0.988347
rs2863961	2	114129843	G	A	0.6493	0.01192	0.002694	9.594e-06	G	A	-0.201219	-2.50358	0.0128578	0.988347
rs4462754	2	28063994	C	T	0.2124	-0.03244	0.003132	3.811e-25	T	C	0.230938	2.50307	0.0128759	0.988347
rs4976268	5	134452529	C	T	0.3293	0.01251	0.002737	4.882e-06	T	C	0.207904	2.50155	0.01293	0.988347
rs6805571	3	93883640	C	T	0.5513	-0.01198	0.002602	4.131e-06	C	T	-0.178724	-2.50022	0.0129777	0.988347
rs347236	5	72862289	G	A	0.6821	0.01861	0.002754	1.404e-11	G	A	0.204902	2.50018	0.0129792	0.988347
rs4275987	2	28062956	A	G	0.2125	-0.03241	0.003131	4.157e-25	G	A	0.230666	2.49974	0.0129946	0.988347
rs6738887	2	28268467	C	T	0.7811	0.03234	0.003098	1.593e-25	C	T	-0.231416	-2.49892	0.0130244	0.988347
rs6542130	2	114129269	G	C	0.6496	0.01208	0.002694	7.267e-06	G	C	-0.201137	-2.4987	0.0130322	0.988347
rs12420650	11	51193615	G	T	0.1423	-0.02485	0.003778	4.794e-11	T	G	0.31182	2.49825	0.0130484	0.988347
rs17006365	2	28123374	T	G	0.7812	0.03238	0.003098	1.475e-25	T	G	-0.229851	-2.49724	0.0130846	0.988347
rs2523578	6	31328542	G	A	0.7046	0.04069	0.002814	2.173e-47	G	A	0.233302	2.49662	0.013107	0.988347
rs2523583	6	31327895	G	A	0.7048	0.04064	0.002816	3.345e-47	G	A	0.233465	2.49652	0.0131108	0.988347
rs11039627	11	48293931	C	T	0.5629	0.0116	0.00259	7.478e-06	C	T	-0.182584	-2.49638	0.0131158	0.988347
rs2523582	6	31328092	A	G	0.7047	0.04066	0.002814	2.656e-47	A	G	0.233367	2.49621	0.0131218	0.988347
rs10177845	2	28124171	G	A	0.7812	0.03242	0.003098	1.252e-25	G	A	-0.229715	-2.49575	0.0131386	0.988347
rs28881932	11	54814548	A	G	0.3197	-0.01297	0.00275	2.386e-06	G	A	0.207791	2.49575	0.0131387	0.988347
rs28796627	11	54812676	G	A	0.3197	-0.01297	0.00275	2.408e-06	A	G	0.207863	2.49523	0.0131573	0.988347
rs819581	5	72858191	C	T	0.6825	0.01848	0.002756	1.98e-11	C	T	0.204065	2.49519	0.013159	0.988347
rs819582	5	72857986	T	C	0.6827	0.01847	0.002756	2.038e-11	T	C	0.204033	2.495	0.0131657	0.988347
rs6709765	2	28123760	A	T	0.7811	0.03218	0.003098	2.838e-25	A	T	-0.229666	-2.49467	0.0131776	0.988347
rs34591495	3	48644202	C	T	0.1445	0.01826	0.003666	6.311e-07	T	C	0.253149	2.49432	0.0131905	0.988347
rs2335125	11	54812152	A	G	0.3197	-0.01298	0.00275	2.359e-06	G	A	0.207799	2.49426	0.0131926	0.988347
rs189341	5	72857999	A	G	0.6825	0.01849	0.002756	1.935e-11	A	G	0.203947	2.49391	0.0132053	0.988347
rs6745928	2	114146870	G	C	0.6495	0.01214	0.00269	6.421e-06	G	C	-0.197429	-2.49356	0.0132181	0.988347
rs10897138	11	55431897	C	T	0.1304	-0.02421	0.003809	2.071e-10	T	C	0.318751	2.49332	0.0132267	0.988347
rs11994201	8	9260769	G	A	0.3115	-0.03314	0.002789	1.51e-32	A	G	0.208569	2.49312	0.0132341	0.988347
rs7580274	2	28266069	C	T	0.7811	0.03236	0.003098	1.493e-25	C	T	-0.230691	-2.49304	0.0132372	0.988347
rs13002853	2	27853245	C	G	0.25	0.06562	0.002963	1.086e-108	G	C	-0.214754	-2.49267	0.0132507	0.988347
rs819583	5	72857611	C	T	0.6827	0.01847	0.002756	2.044e-11	C	T	0.203803	2.49253	0.0132556	0.988347
rs1589680	11	54798344	A	G	0.32	-0.01304	0.002749	2.103e-06	G	A	0.209212	2.49164	0.0132882	0.988347
rs6749045	2	230663443	A	C	0.3297	0.01582	0.002732	7.12e-09	C	A	0.208785	2.49118	0.0133051	0.988347
rs7814071	8	126381838	A	C	0.226	-0.0284	0.003081	3.045e-20	C	A	0.234694	2.48953	0.0133655	0.988347
rs34096628	2	28060990	A	C	0.2125	-0.03244	0.003131	3.829e-25	C	A	0.229767	2.48925	0.0133759	0.988347
rs4752917	11	48241639	A	G	0.5651	0.01156	0.00259	8.149e-06	A	G	-0.181969	-2.48895	0.0133869	0.988347
rs12463914	2	28057359	C	T	0.1851	-0.03136	0.0033	2.078e-21	T	C	0.238324	2.48875	0.0133944	0.988347
rs12992890	2	28060831	T	C	0.2125	-0.03243	0.003131	3.851e-25	C	T	0.22965	2.48791	0.0134251	0.988347
rs2596478	6	31327861	C	T	0.8493	0.03476	0.003588	3.324e-22	C	T	0.277599	2.48754	0.013439	0.988347
rs4871589	8	126380443	T	C	0.2261	-0.02838	0.003079	3.046e-20	C	T	0.233695	2.4873	0.0134476	0.988347
rs703881	5	72856317	T	C	0.6827	0.01846	0.002756	2.077e-11	T	C	0.203202	2.4865	0.0134775	0.988347
rs2507974	6	31352149	T	C	0.8176	0.03058	0.003326	3.735e-20	T	C	0.253038	2.48629	0.0134851	0.988347
rs1821466	11	55064357	G	C	0.1347	-0.02347	0.003759	4.327e-10	C	G	0.312785	2.48612	0.0134914	0.988347
rs11992926	8	11511137	A	G	0.1228	0.02062	0.003928	1.529e-07	G	A	-0.26743	-2.48569	0.0135075	0.988347
rs61322349	18	45662878	G	T	0.5519	0.01203	0.002579	3.113e-06	G	T	0.189024	2.48485	0.0135385	0.988347
rs34328640	11	54805210	G	C	0.3198	-0.01296	0.00275	2.44e-06	C	G	0.208421	2.48433	0.0135581	0.988347
rs74990789	11	54850165	G	A	0.1338	-0.02371	0.003775	3.382e-10	A	G	0.311879	2.48281	0.0136148	0.988347
rs12617113	2	28059937	A	G	0.2125	-0.03241	0.003131	4.187e-25	G	A	0.229156	2.4823	0.0136338	0.988347
rs4666021	2	28055881	A	G	0.1851	-0.03154	0.0033	1.218e-21	G	A	0.237684	2.48215	0.0136394	0.988347
rs703879	5	72854979	A	G	0.6825	0.01832	0.002755	2.959e-11	A	G	0.202737	2.48191	0.0136483	0.988347
rs28873372	11	54808171	G	T	0.3198	-0.01304	0.002749	2.096e-06	T	G	0.20809	2.48189	0.0136491	0.988347
rs1140700	6	31379817	T	C	0.3752	0.01943	0.00272	9.141e-13	C	T	0.194129	2.48168	0.013657	0.988347
rs12617110	2	28059911	A	G	0.2125	-0.03238	0.003131	4.603e-25	G	A	0.229035	2.48095	0.0136846	0.988347
rs16839759	3	93903910	G	A	0.4183	-0.01313	0.002613	5.088e-07	A	G	-0.177042	-2.48093	0.013685	0.988347
rs4078130	18	45664615	C	T	0.5524	0.01233	0.002581	1.779e-06	C	T	0.188785	2.48004	0.0137188	0.988347
rs12496834	3	93527709	A	T	0.3787	-0.0131	0.002707	1.293e-06	T	A	-0.188102	-2.47921	0.0137499	0.988347
rs58924004	3	93528213	G	A	0.3784	-0.01307	0.002708	1.389e-06	A	G	-0.188038	-2.47762	0.0138101	0.988347
rs2523644	6	31342484	C	T	0.8174	0.03039	0.003319	5.415e-20	C	T	0.252124	2.47761	0.0138103	0.988347
rs2254556	6	31342631	T	C	0.8175	0.03046	0.00332	4.435e-20	T	C	0.252111	2.47759	0.0138111	0.988347
rs9470020	6	35383957	A	G	0.8318	-0.01653	0.003431	1.447e-06	A	G	0.246635	2.47724	0.0138243	0.988347
rs4959066	6	31343347	G	A	0.8174	0.03037	0.003319	5.6e-20	G	A	0.252097	2.47721	0.0138257	0.988347
rs4959017	6	31343400	A	T	0.8174	0.03036	0.003319	5.83e-20	A	T	0.252097	2.47721	0.0138257	0.988347
rs4959018	6	31343425	A	G	0.8175	0.03049	0.003319	4.155e-20	A	G	0.252097	2.47721	0.0138257	0.988347
rs2507977	6	31351672	G	A	0.817	0.03045	0.003316	4.287e-20	G	A	0.252074	2.47642	0.0138554	0.988347
rs2867259	11	55049448	C	G	0.1344	-0.02343	0.003759	4.517e-10	G	C	0.312456	2.47641	0.0138557	0.988347
rs3130485	6	31351338	A	G	0.817	0.03043	0.003316	4.417e-20	A	G	0.251997	2.47632	0.0138594	0.988347
rs3099849	6	31351415	G	A	0.8168	0.03036	0.003315	5.238e-20	G	A	0.251997	2.47632	0.0138594	0.988347
rs9266596	6	31344626	G	C	0.8175	0.03032	0.00332	6.613e-20	G	C	0.251867	2.47631	0.0138597	0.988347
rs3997982	6	31344294	T	A	0.8174	0.03038	0.003319	5.522e-20	T	A	0.251868	2.47623	0.0138626	0.988347
rs74217009	11	55048738	C	T	0.1344	-0.02343	0.003759	4.514e-10	T	C	0.312474	2.47618	0.0138646	0.988347
rs2523488	6	31350855	T	C	0.8172	0.03056	0.003321	3.519e-20	T	C	0.251849	2.47611	0.0138671	0.988347
rs2523487	6	31350875	T	C	0.817	0.03043	0.003316	4.478e-20	T	C	0.25183	2.4759	0.0138754	0.988347
rs2523486	6	31350943	T	C	0.817	0.03045	0.003316	4.262e-20	T	C	0.25184	2.4759	0.0138754	0.988347
rs4959070	6	31345178	G	C	0.8175	0.03046	0.00332	4.506e-20	G	C	0.251799	2.47584	0.0138775	0.988347
rs2596548	6	31330546	T	G	0.8175	0.03043	0.003319	4.792e-20	T	G	0.251789	2.47582	0.0138784	0.988347
rs2596549	6	31331166	A	G	0.8175	0.03046	0.00332	4.476e-20	A	G	0.251789	2.47582	0.0138784	0.988347
rs2523556	6	31331383	A	G	0.8175	0.03046	0.00332	4.438e-20	A	G	0.251789	2.47582	0.0138784	0.988347
rs2507982	6	31346193	G	A	0.8175	0.03048	0.00332	4.233e-20	G	A	0.251789	2.47582	0.0138784	0.988347
rs2442738	6	31346414	A	G	0.8174	0.03041	0.003319	5.042e-20	A	G	0.251789	2.47582	0.0138784	0.988347
rs703877	5	72853774	T	C	0.6825	0.01847	0.002756	2.027e-11	T	C	0.202127	2.47572	0.013882	0.988347
rs4665394	2	28059022	T	C	0.2125	-0.03238	0.003131	4.676e-25	C	T	0.228548	2.4756	0.0138865	0.988347
rs2523553	6	31331948	C	A	0.8175	0.03049	0.00332	4.17e-20	C	A	0.251757	2.47552	0.0138898	0.988347
rs11229004	11	55055543	C	T	0.1344	-0.02344	0.003759	4.467e-10	T	C	0.311879	2.47543	0.0138929	0.988347
rs11885959	2	28058900	C	G	0.2125	-0.03238	0.003131	4.676e-25	G	C	0.228467	2.47471	0.0139204	0.988347
rs9462082	6	35386041	A	G	0.8316	-0.01657	0.003429	1.342e-06	A	G	0.246247	2.47461	0.0139242	0.988347
rs3749147	2	27851918	G	A	0.2498	0.06566	0.002962	7.517e-109	A	G	-0.212835	-2.47431	0.0139357	0.988347
rs7001044	8	9600181	G	A	0.8046	-0.02064	0.003237	1.826e-10	G	A	0.238865	2.4738	0.0139555	0.988347
rs703876	5	72852900	T	A	0.6827	0.01846	0.002756	2.101e-11	T	A	0.201883	2.47325	0.0139763	0.988347
rs11779958	8	9872275	G	C	0.1767	0.02334	0.003373	4.507e-12	C	G	-0.223259	-2.47303	0.0139848	0.988347
rs35649764	8	9793000	T	C	0.6735	-0.03068	0.002743	4.953e-29	T	C	0.197767	2.47263	0.0140001	0.988347
rs13027666	2	28058433	T	C	0.2125	-0.03238	0.003131	4.636e-25	C	T	0.228272	2.47258	0.0140018	0.988347
rs11533242	11	54849105	A	C	0.1334	-0.02366	0.003773	3.592e-10	C	A	0.310648	2.47198	0.014025	0.988347
rs11228871	11	54846440	A	C	0.1329	-0.02368	0.003781	3.796e-10	C	A	0.311778	2.47183	0.0140307	0.988347
rs12464988	2	28058226	C	T	0.2124	-0.0324	0.003131	4.282e-25	T	C	0.228198	2.47179	0.0140324	0.988347
rs3997993	6	31344252	C	G	0.8174	0.03041	0.00332	5.21e-20	C	G	0.251547	2.47103	0.0140614	0.988347
rs9266363	6	31332977	A	G	0.8174	0.03067	0.003319	2.467e-20	A	G	0.251212	2.47043	0.0140844	0.988347
rs3016016	6	31333006	A	G	0.8175	0.03048	0.00332	4.234e-20	A	G	0.251178	2.47013	0.0140961	0.988347
rs819584	5	72851535	A	T	0.6828	0.01845	0.002756	2.183e-11	A	T	0.201537	2.47	0.0141012	0.988347
rs3016015	6	31333091	A	G	0.8175	0.03048	0.00332	4.232e-20	A	G	0.251113	2.46953	0.0141194	0.988347
rs4666022	2	28057823	T	C	0.2125	-0.03237	0.003131	4.755e-25	C	T	0.227951	2.46914	0.0141344	0.988347
rs4840437	8	9606264	G	A	0.6266	-0.02272	0.002655	1.177e-17	G	A	0.19862	2.46879	0.0141478	0.988347
rs6731650	2	28261163	C	A	0.7808	0.03242	0.003098	1.247e-25	C	A	-0.227985	-2.46861	0.0141549	0.988347
rs6457818	6	35398901	G	A	0.8225	-0.01822	0.003363	6.053e-08	G	A	0.235662	2.46823	0.0141697	0.988347
rs2076166	6	35393404	A	G	0.831	-0.01657	0.003426	1.324e-06	A	G	0.245127	2.46811	0.0141741	0.988347
rs10175826	2	28261384	G	A	0.7883	0.03254	0.003135	3.09e-25	G	A	-0.229247	-2.46806	0.014176	0.988347
rs4841233	8	9681440	A	G	0.1442	-0.02438	0.003653	2.469e-11	G	A	0.300785	2.468	0.0141786	0.988347
rs77353560	2	28085544	C	A	0.1751	0.05696	0.003389	2.034e-63	A	C	-0.230817	-2.46775	0.014188	0.988347
rs343103	5	72849775	C	T	0.6824	0.01832	0.002756	2.937e-11	C	T	0.201524	2.46722	0.0142089	0.988347
rs113536795	8	10088486	G	C	0.356	-0.01739	0.002701	1.211e-10	C	G	0.197184	2.46663	0.0142316	0.988347
rs343104	5	72850282	A	G	0.6825	0.01841	0.002756	2.364e-11	A	G	0.201121	2.46576	0.0142655	0.988347
rs4963137	11	572828	C	G	0.595	0.01258	0.002614	1.496e-06	C	G	0.183988	2.46536	0.0142812	0.988347
rs2596426	6	31334264	T	C	0.8175	0.03046	0.00332	4.486e-20	T	C	0.250653	2.46527	0.0142847	0.988347
rs10109025	8	10815571	C	G	0.4059	-0.01739	0.002619	3.153e-11	G	C	0.187659	2.46517	0.0142886	0.988347
rs10177563	2	113728319	G	A	0.4908	-0.01504	0.002571	4.937e-09	A	G	-0.179646	-2.46501	0.0142947	0.988347
rs12280851	11	569030	C	G	0.5945	0.01253	0.002612	1.597e-06	C	G	0.183923	2.46485	0.014301	0.988347
rs10902173	11	570072	T	C	0.5947	0.01226	0.002611	2.674e-06	T	C	0.183927	2.46474	0.0143055	0.988347
rs2596427	6	31334393	A	T	0.8175	0.03046	0.00332	4.488e-20	A	T	0.250588	2.46467	0.0143082	0.988347
rs2844576	6	31334601	T	C	0.8175	0.03046	0.00332	4.489e-20	T	C	0.250555	2.46436	0.01432	0.988347
rs703878	5	72854519	A	G	0.6829	0.01854	0.002758	1.798e-11	A	G	0.201829	2.46411	0.0143298	0.988347
rs7836428	8	9802178	G	A	0.1182	0.01947	0.00401	1.204e-06	A	G	-0.269343	-2.46391	0.0143376	0.988347
rs10177564	2	113728321	G	A	0.4907	-0.01505	0.002572	4.824e-09	A	G	-0.179546	-2.46383	0.0143409	0.988347
rs819590	5	72844148	A	C	0.6834	0.01862	0.002773	1.896e-11	A	C	0.205061	2.46377	0.0143434	0.988347
rs9266438	6	31337760	C	T	0.8174	0.03046	0.00332	4.449e-20	C	T	0.250577	2.46361	0.0143495	0.988347
rs9678430	2	28057129	G	C	0.2124	-0.03248	0.003131	3.356e-25	C	G	0.227442	2.4636	0.0143501	0.988347
rs819592	5	72843184	T	C	0.6831	0.01887	0.002773	1.028e-11	T	C	0.20531	2.46292	0.0143766	0.988347
rs10734564	11	48160429	A	G	0.8197	0.02292	0.003352	8.065e-12	A	G	-0.250521	-2.46214	0.0144071	0.988347
rs7593127	2	28258027	G	A	0.7811	0.03235	0.003098	1.54e-25	G	A	-0.227011	-2.46207	0.01441	0.988347
rs4870938	8	126351822	G	A	0.225	-0.02901	0.003069	3.327e-21	A	G	0.229495	2.46178	0.0144214	0.988347
rs2523542	6	31335156	A	G	0.8175	0.03046	0.00332	4.499e-20	A	G	0.250266	2.46168	0.0144254	0.988347
rs62491261	8	9684613	G	A	0.2353	0.0202	0.003026	2.466e-11	A	G	-0.233003	-2.46077	0.0144611	0.988347
rs2596433	6	31336897	C	G	0.8175	0.03044	0.00332	4.744e-20	C	G	0.250099	2.46014	0.0144862	0.988347
rs819589	5	72844636	A	C	0.683	0.01889	0.00277	9.27e-12	A	C	0.204379	2.45983	0.0144984	0.988347
rs819588	5	72845175	G	A	0.6825	0.01869	0.002767	1.434e-11	G	A	0.204108	2.45982	0.0144986	0.988347
rs7831172	8	9366203	C	T	0.3104	0.01752	0.002783	3.033e-10	T	C	-0.20139	-2.45956	0.014509	0.988347
rs2853991	6	31336812	A	G	0.8175	0.03044	0.00332	4.736e-20	A	G	0.250034	2.45953	0.0145101	0.988347
rs4665987	2	27755825	G	A	0.2544	0.06672	0.002947	1.692e-113	A	G	-0.212802	-2.45921	0.0145229	0.988347
rs9309658	2	28256831	A	G	0.781	0.03235	0.003097	1.573e-25	A	G	-0.226645	-2.45898	0.014532	0.988347
rs4665988	2	27761436	C	A	0.2544	0.06674	0.002947	1.506e-113	A	C	-0.212356	-2.45871	0.0145425	0.988347
rs2068834	2	27839539	T	C	0.2684	0.06219	0.002894	1.8e-102	C	T	-0.2058	-2.45867	0.0145442	0.988347
rs1994223	8	9963490	T	C	0.2206	0.03025	0.003095	1.478e-22	C	T	-0.221523	-2.45791	0.0145743	0.988347
rs2523537	6	31335707	A	G	0.8175	0.03048	0.00332	4.255e-20	A	G	0.249866	2.45788	0.0145755	0.988347
rs12548428	8	10030698	A	G	0.3491	0.01675	0.002698	5.394e-10	G	A	-0.201212	-2.45767	0.0145837	0.988347
rs4666000	2	27839369	T	C	0.2684	0.06215	0.002893	2.311e-102	C	T	-0.205699	-2.4573	0.0145987	0.988347
rs4469877	11	51202276	T	A	0.1343	-0.02417	0.00377	1.441e-10	A	T	0.313271	2.45721	0.0146021	0.988347
rs10190494	2	28131243	A	G	0.781	0.03247	0.003097	1.028e-25	A	G	-0.225972	-2.45713	0.0146054	0.988347
rs2016616	2	28134037	A	G	0.7811	0.03248	0.003098	1.015e-25	A	G	-0.226028	-2.45689	0.0146148	0.988347
rs76377288	11	51200105	C	A	0.1342	-0.02413	0.003769	1.536e-10	A	C	0.313339	2.45644	0.0146327	0.988347
rs6719175	2	27859351	T	A	0.267	0.06071	0.002906	6.266e-97	A	T	-0.209259	-2.4564	0.0146343	0.988347
rs15082	5	72848225	T	A	0.6831	0.01854	0.002758	1.787e-11	T	A	0.202193	2.4562	0.0146425	0.988347
rs11529374	11	48223758	A	G	0.1303	-0.02994	0.003812	4.059e-15	G	A	0.30248	2.45601	0.0146501	0.988347
rs71480157	11	27610041	T	C	0.1824	-0.02045	0.003346	9.766e-10	C	T	0.23612	2.455	0.0146902	0.988347
rs10169065	2	27778560	A	G	0.2542	0.06644	0.002947	1.473e-112	G	A	-0.210103	-2.45495	0.0146923	0.988347
rs12995461	2	27778167	A	C	0.2541	0.06661	0.002947	4.049e-113	C	A	-0.210144	-2.45493	0.0146933	0.988347
rs2523480	6	31355702	G	C	0.8493	0.03486	0.003589	2.655e-22	G	C	0.277957	2.45473	0.0147011	0.988347
rs10179872	2	27778572	G	A	0.2542	0.06645	0.002947	1.408e-112	A	G	-0.210072	-2.45469	0.0147029	0.988347
rs11030084	11	27643725	C	T	0.1865	-0.02206	0.003292	2.078e-11	T	C	0.232795	2.45462	0.0147056	0.988347
rs4665991	2	27766284	G	A	0.2544	0.06688	0.002946	4.762e-114	A	G	-0.211633	-2.45458	0.0147071	0.988347
rs937812	2	28255302	C	T	0.7811	0.03234	0.003098	1.602e-25	C	T	-0.226058	-2.45455	0.0147084	0.988347
rs12473139	2	27765587	T	C	0.2545	0.0667	0.002946	1.76e-113	C	T	-0.211672	-2.4545	0.0147103	0.988347
rs2305929	2	28113911	A	G	0.1749	0.05743	0.003389	2.068e-64	G	A	-0.229765	-2.45432	0.0147174	0.988347
rs10204488	2	28132250	G	A	0.7882	0.03266	0.003135	2.077e-25	G	A	-0.226824	-2.45294	0.014773	0.988347
rs13023094	2	27910706	A	C	0.2016	0.06565	0.003199	1.42e-93	C	A	-0.217924	-2.45216	0.0148044	0.988347
rs6997464	8	10043374	C	T	0.4484	0.01237	0.002592	1.815e-06	T	C	-0.183624	-2.45198	0.0148113	0.988347
rs1458396	2	28136351	A	G	0.781	0.03241	0.003098	1.262e-25	A	G	-0.225394	-2.45158	0.0148275	0.988347
rs13021208	2	27901728	C	T	0.2014	0.06574	0.0032	8.929e-94	T	C	-0.217871	-2.45129	0.0148393	0.988347
rs11039760	11	48479009	C	T	0.1291	-0.02913	0.003827	2.692e-14	T	C	0.320758	2.45108	0.0148477	0.988347
rs1610160	11	565872	G	T	0.5974	0.01228	0.002619	2.745e-06	G	T	0.183972	2.45106	0.0148488	0.988347
rs2272406	2	27892023	A	T	0.2014	0.06569	0.0032	1.205e-93	T	A	-0.217791	-2.45023	0.0148821	0.988347
rs2523532	6	31350550	C	A	0.8495	0.03474	0.00359	3.806e-22	C	A	0.27588	2.44911	0.0149275	0.988347
rs12998770	2	27913188	T	C	0.2015	0.06579	0.003201	6.635e-94	C	T	-0.217754	-2.44909	0.0149284	0.988347
rs34070637	8	9286839	C	T	0.3032	-0.03041	0.002796	1.519e-27	T	C	0.202277	2.44881	0.0149399	0.988347
rs12490606	3	90500225	C	T	0.3641	-0.01319	0.002708	1.126e-06	T	C	-0.189929	-2.44864	0.0149467	0.988347
rs10104032	8	9616664	C	A	0.3731	0.02322	0.00266	2.559e-18	A	C	-0.196098	-2.44855	0.0149503	0.988347
rs7950258	11	48481492	C	A	0.1985	-0.02074	0.003212	1.079e-10	A	C	0.248154	2.44774	0.0149831	0.988347
rs11532058	11	54999809	A	G	0.1306	-0.0237	0.003807	4.78e-10	G	A	0.314343	2.44732	0.0150002	0.988347
rs6485840	11	48490812	C	T	0.1985	-0.02076	0.003212	1.032e-10	T	C	0.247608	2.44701	0.0150131	0.988347
rs67963117	8	9281755	G	A	0.3002	-0.03026	0.002803	3.63e-27	A	G	0.202052	2.44571	0.0150661	0.988347
rs9679543	2	28050951	C	T	0.2056	-0.03236	0.00317	1.801e-24	T	C	0.226808	2.44568	0.0150674	0.988347
rs12294395	11	48476860	C	T	0.1985	-0.02079	0.003214	1e-10	T	C	0.247741	2.445	0.015095	0.988347
rs13272068	8	9282012	G	A	0.3002	-0.0303	0.002803	3.067e-27	A	G	0.201842	2.44337	0.0151619	0.988347
rs9667240	11	48951750	A	C	0.1982	-0.02084	0.003224	1.017e-10	C	A	0.239166	2.44334	0.0151633	0.988347
rs7845886	8	9282177	T	C	0.3005	-0.03022	0.002802	4.037e-27	C	T	0.201834	2.44333	0.0151638	0.988347
rs12470614	2	28217327	T	C	0.7811	0.03247	0.003098	1.027e-25	T	C	-0.22467	-2.443	0.0151774	0.988347
rs3808352	7	1132153	G	A	0.1851	0.01515	0.003301	4.429e-06	A	G	-0.245583	-2.44258	0.0151947	0.988347
rs10838911	11	48493502	G	A	0.1985	-0.02077	0.003212	1.012e-10	A	G	0.246673	2.4424	0.015202	0.988347
rs11040215	11	49025476	T	C	0.1993	-0.02012	0.003201	3.301e-10	C	T	0.239997	2.44218	0.015211	0.988347
rs60498378	8	10046250	T	C	0.3879	0.01357	0.002648	2.998e-07	C	T	-0.192062	-2.44215	0.0152121	0.988347
rs4616436	2	28242308	G	A	0.7811	0.03228	0.003097	1.95e-25	G	A	-0.224502	-2.44177	0.0152278	0.988347
rs819594	5	72842177	A	G	0.6454	0.01451	0.002697	7.453e-08	A	G	0.19359	2.44092	0.0152632	0.988347
rs62266124	3	93895082	A	G	0.4165	-0.01328	0.002611	3.672e-07	G	A	-0.172914	-2.44038	0.0152852	0.988347
rs6547817	2	28237985	C	T	0.781	0.03238	0.003097	1.384e-25	C	T	-0.224353	-2.44023	0.0152916	0.988347
rs2839791	2	28232279	A	C	0.781	0.03236	0.003097	1.486e-25	A	C	-0.224324	-2.44	0.0153011	0.988347
rs9462085	6	35404437	G	A	0.7124	-0.01512	0.002856	1.191e-07	G	A	0.218044	2.43988	0.0153062	0.988347
rs2055729	8	9792662	G	A	0.6674	-0.03127	0.002727	1.943e-30	G	A	0.194367	2.43958	0.0153186	0.988347
rs819599	5	72838222	T	C	0.6834	0.01888	0.002776	1.031e-11	T	C	0.207224	2.4395	0.015322	0.988347
rs6717710	2	113669764	C	T	0.7022	-0.01271	0.002803	5.808e-06	C	T	0.187595	2.4395	0.0153221	0.988347
rs7602328	2	28235184	G	A	0.7811	0.03234	0.003098	1.611e-25	G	A	-0.224286	-2.43939	0.0153264	0.988347
rs4241122	2	113678856	G	A	0.7018	-0.01262	0.002804	6.758e-06	G	A	0.187277	2.43939	0.0153264	0.988347
rs4441015	11	49027070	A	G	0.1993	-0.0201	0.003201	3.392e-10	G	A	0.239752	2.43939	0.0153264	0.988347
rs1870325	2	28144067	G	A	0.7882	0.03253	0.003135	3.154e-25	G	A	-0.225416	-2.43913	0.0153372	0.988347
rs2865909	11	49027132	T	C	0.1993	-0.0201	0.003201	3.399e-10	C	T	0.239724	2.43907	0.0153396	0.988347
rs7560060	2	28057524	T	C	0.1855	-0.03115	0.003297	3.435e-21	C	T	0.234056	2.43856	0.0153611	0.988347
rs3811045	2	113671303	T	C	0.7023	-0.01266	0.002804	6.281e-06	T	C	0.187234	2.43838	0.0153684	0.988347
rs2110840	16	51410819	C	A	0.1755	-0.04431	0.003486	5.206e-37	A	C	-0.266234	-2.43757	0.015402	0.988347
rs6769872	3	93901235	A	T	0.4164	-0.01332	0.002611	3.391e-07	T	A	-0.172685	-2.43753	0.0154037	0.988347
rs10839208	11	49030456	C	T	0.1994	-0.01999	0.003201	4.22e-10	T	C	0.23962	2.43727	0.0154148	0.988347
rs34055426	1	154345519	G	A	0.2612	0.04035	0.00292	1.939e-43	A	G	-0.206307	-2.43724	0.0154162	0.988347
rs13030973	2	27928797	T	C	0.2035	0.0655	0.00319	1.041e-93	C	T	-0.217262	-2.43707	0.0154229	0.988347
rs2047812	11	48162042	A	G	0.8058	0.02207	0.003238	9.437e-12	A	G	-0.239122	-2.43701	0.0154254	0.988347
rs3811046	2	113671378	G	T	0.7022	-0.01269	0.002803	6.01e-06	G	T	0.187082	2.43693	0.0154289	0.988347
rs3811048	2	113671518	G	A	0.7011	-0.01265	0.002803	6.438e-06	G	A	0.187137	2.43679	0.0154347	0.988347
rs9366821	6	33444074	T	G	0.4119	-0.01477	0.002607	1.451e-08	G	T	0.185166	2.43662	0.0154417	0.988347
rs11676778	2	113674125	C	G	0.7018	-0.01265	0.002803	6.338e-06	C	G	0.187024	2.43647	0.0154482	0.988347
rs11687740	2	113672189	A	G	0.7021	-0.01251	0.002803	8.113e-06	A	G	0.187024	2.43646	0.0154485	0.988347
rs3811047	2	113671410	A	G	0.703	-0.01264	0.002806	6.64e-06	A	G	0.187022	2.43645	0.0154489	0.988347
rs11683079	2	113678050	C	T	0.7019	-0.01272	0.002803	5.7e-06	C	T	0.187021	2.43644	0.0154496	0.988347
rs4289204	2	113678536	C	T	0.7019	-0.0127	0.002803	5.882e-06	C	T	0.187021	2.43644	0.0154496	0.988347
rs7948129	11	48167828	G	A	0.8059	0.02198	0.00324	1.169e-11	G	A	-0.238992	-2.4364	0.015451	0.988347
rs7947811	11	48167738	C	T	0.8059	0.02191	0.003239	1.353e-11	C	T	-0.238985	-2.43634	0.0154536	0.988347
rs1458398	2	28219941	A	G	0.7811	0.03221	0.003097	2.537e-25	A	G	-0.223932	-2.4362	0.0154592	0.988347
rs10175508	2	28213424	C	T	0.7809	0.03235	0.003098	1.558e-25	C	T	-0.223971	-2.43619	0.0154599	0.988347
rs2727020	11	49111407	C	G	0.3289	-0.01412	0.002727	2.232e-07	G	C	0.189552	2.4361	0.0154634	0.988347
rs35221765	1	154345344	G	A	0.2612	0.04035	0.00292	1.959e-43	A	G	-0.206187	-2.43571	0.01548	0.988347
rs11530299	11	48769756	T	C	0.1989	-0.02027	0.003219	3.046e-10	C	T	0.242759	2.4353	0.0154973	0.988347
rs10173848	2	28143017	G	T	0.7981	0.02994	0.0032	8.344e-21	G	T	-0.230114	-2.43518	0.0155023	0.988347
rs74175068	2	27833502	T	C	0.2537	0.0665	0.002948	1.19e-112	C	T	-0.207832	-2.4347	0.0155222	0.988347
rs10437786	12	31921911	T	C	0.3415	-0.01227	0.002718	6.353e-06	C	T	-0.191942	-2.43467	0.0155235	0.988347
rs12989678	2	27821482	C	T	0.254	0.06641	0.002947	1.804e-112	T	C	-0.207807	-2.43459	0.0155267	0.988347
rs13022873	2	27815510	A	C	0.2544	0.0663	0.002947	4.756e-112	C	A	-0.20781	-2.43447	0.0155319	0.988347
rs683180	11	48463949	A	G	0.8014	0.02072	0.003215	1.149e-10	A	G	-0.246	-2.43447	0.0155321	0.988347
rs6760250	2	27812252	G	A	0.254	0.0663	0.002946	3.88e-112	A	G	-0.207807	-2.43445	0.0155329	0.988347
rs7570476	2	27784658	C	T	0.2541	0.06646	0.002947	1.273e-112	T	C	-0.207795	-2.43439	0.0155352	0.988347
rs4665382	2	27783801	T	C	0.254	0.06663	0.002947	3.515e-113	C	T	-0.207789	-2.43433	0.0155378	0.988347
rs4665383	2	27791555	C	G	0.254	0.06662	0.002947	3.679e-113	G	C	-0.207789	-2.43433	0.0155378	0.988347
rs7577311	2	27793921	G	T	0.2541	0.06645	0.002946	1.297e-112	T	G	-0.207789	-2.43433	0.0155378	0.988347
rs1919127	2	27801493	T	C	0.254	0.06649	0.002946	9.221e-113	C	T	-0.207789	-2.43433	0.0155378	0.988347
rs1919128	2	27801759	A	G	0.254	0.06659	0.002946	3.99e-113	G	A	-0.207789	-2.43433	0.0155378	0.988347
rs4666002	2	27840640	G	C	0.2537	0.06656	0.002948	6.996e-113	C	G	-0.207789	-2.43433	0.0155378	0.988347
rs28662360	2	28208920	A	G	0.7806	0.03172	0.003095	1.196e-24	A	G	-0.223698	-2.43423	0.0155421	0.988347
rs10209126	2	28209283	C	T	0.7805	0.03165	0.003095	1.525e-24	C	T	-0.223694	-2.4342	0.0155433	0.988347
rs10208529	2	27786188	A	T	0.2541	0.06645	0.002947	1.352e-112	T	A	-0.207768	-2.43407	0.0155489	0.988347
rs76142260	11	48331068	T	C	0.1318	-0.02885	0.003795	2.913e-14	C	T	0.298273	2.43401	0.0155513	0.988347
rs13267835	8	11504919	G	T	0.1236	0.02053	0.003919	1.623e-07	T	G	-0.262662	-2.43386	0.0155576	0.988347
rs9462083	6	35400907	C	T	0.8233	-0.01808	0.003369	8.024e-08	C	T	0.232308	2.43379	0.0155606	0.988347
rs1506537	2	28181901	G	C	0.7806	0.0314	0.003095	3.565e-24	G	C	-0.223624	-2.43359	0.0155688	0.988347
rs12467476	2	27825715	T	C	0.2536	0.06691	0.002949	5.448e-114	C	T	-0.207728	-2.43332	0.0155805	0.988347
rs13010586	2	27817817	G	A	0.2539	0.06639	0.002947	2.1e-112	A	G	-0.207717	-2.43328	0.015582	0.988347
rs12464616	2	27827092	C	T	0.2535	0.06691	0.002949	5.381e-114	T	C	-0.207711	-2.43324	0.0155839	0.988347
rs7595847	2	28173043	T	A	0.7805	0.03147	0.003094	2.72e-24	T	A	-0.223569	-2.43322	0.0155844	0.988347
rs12987055	2	27834152	T	C	0.2537	0.06662	0.002948	4.551e-113	C	T	-0.207704	-2.4332	0.0155852	0.988347
rs6727388	2	27932587	A	G	0.2033	0.06532	0.003191	3.75e-93	G	A	-0.217025	-2.43316	0.0155869	0.988347
rs34016998	2	27833687	C	T	0.2537	0.06667	0.002948	2.772e-113	T	C	-0.207699	-2.4331	0.0155896	0.988347
rs13020949	2	27836605	C	T	0.2538	0.06664	0.002947	3.442e-113	T	C	-0.207699	-2.4331	0.0155896	0.988347
rs7577342	2	28205581	C	T	0.7805	0.03158	0.003095	1.938e-24	C	T	-0.223608	-2.43306	0.0155911	0.988347
rs11690399	2	113740259	G	T	0.4917	-0.01522	0.002564	2.922e-09	T	G	-0.177233	-2.43306	0.0155912	0.988347
rs898032	2	28202936	C	G	0.7805	0.03144	0.003094	2.931e-24	C	G	-0.223551	-2.433	0.015594	0.988347
rs13400398	2	28162109	C	T	0.7804	0.03143	0.003094	3.093e-24	C	T	-0.223542	-2.43285	0.0156002	0.988347
rs4390729	2	28162861	T	C	0.7805	0.03137	0.003094	3.731e-24	T	C	-0.223542	-2.43285	0.0156002	0.988347
rs7584462	2	28176056	A	T	0.7805	0.03148	0.003095	2.622e-24	A	T	-0.223558	-2.43278	0.015603	0.988347
rs2384656	2	27832055	A	G	0.2536	0.06661	0.002949	5.45e-113	G	A	-0.207715	-2.43271	0.0156061	0.988347
rs36010922	3	93901685	T	G	0.4169	-0.01337	0.002611	3.024e-07	G	T	-0.172237	-2.43267	0.0156079	0.988347
rs7577437	2	28168415	A	G	0.7805	0.0314	0.003094	3.398e-24	A	G	-0.223522	-2.43264	0.015609	0.988347
rs4616435	2	27933642	C	T	0.2033	0.06529	0.003191	5.1e-93	T	C	-0.217036	-2.43257	0.0156118	0.988347
rs13416434	2	28162274	T	C	0.7805	0.03138	0.003095	3.601e-24	T	C	-0.223508	-2.43257	0.0156119	0.988347
rs12465000	2	28199424	G	A	0.7805	0.03146	0.003094	2.799e-24	G	A	-0.22348	-2.43242	0.0156182	0.988347
rs10170872	2	28164553	C	T	0.7805	0.03144	0.003095	2.98e-24	C	T	-0.223506	-2.43236	0.0156207	0.988347
rs12465103	2	28199736	G	C	0.7805	0.03134	0.003094	4.2e-24	G	C	-0.223466	-2.43223	0.0156264	0.988347
rs9462084	6	35400919	C	T	0.823	-0.01807	0.003367	8.093e-08	C	T	0.232155	2.43222	0.0156267	0.988347
rs2337374	2	28200152	G	A	0.7805	0.03141	0.003094	3.331e-24	G	A	-0.223457	-2.43216	0.0156292	0.988347
rs10769559	11	49032446	T	C	0.1994	-0.01999	0.003201	4.202e-10	C	T	0.239086	2.43213	0.0156306	0.988347
rs11039666	11	48324841	C	G	0.1319	-0.02907	0.003792	1.768e-14	G	C	0.297702	2.43203	0.0156348	0.988347
rs6727215	2	27934731	G	A	0.2032	0.06528	0.003191	5.415e-93	A	G	-0.217017	-2.43192	0.0156395	0.988347
rs17149332	8	9964233	C	G	0.2214	0.0301	0.003091	2.113e-22	G	C	-0.219486	-2.43187	0.0156414	0.988347
rs13099884	3	93903598	A	C	0.4167	-0.01331	0.002611	3.441e-07	C	A	-0.172101	-2.43151	0.0156569	0.988347
rs11039770	11	48500265	C	A	0.1985	-0.0208	0.003211	9.364e-11	A	C	0.24427	2.43125	0.0156677	0.988347
rs1780328	1	21827321	G	C	0.6977	0.01582	0.00281	1.811e-08	G	C	-0.207789	-2.43124	0.0156683	0.988347
rs11525508	11	51220747	C	T	0.1355	-0.02389	0.003768	2.282e-10	T	C	0.3096	2.43104	0.0156766	0.988347
rs1902966	2	28189280	G	A	0.7804	0.03158	0.003095	1.908e-24	G	A	-0.223389	-2.431	0.0156784	0.988347
rs10111376	8	9615470	A	G	0.3742	0.02367	0.00266	5.691e-19	G	A	-0.194863	-2.43095	0.0156804	0.988347
rs11039855	11	48610091	A	G	0.1984	-0.02094	0.003212	7.024e-11	G	A	0.238906	2.43008	0.0157175	0.988347
rs666165	11	48457439	C	T	0.8014	0.02072	0.003214	1.138e-10	C	T	-0.245281	-2.43006	0.0157183	0.988347
rs7014007	8	9611001	A	G	0.2973	0.02143	0.002812	2.534e-14	G	A	-0.204643	-2.42981	0.0157289	0.988347
rs10185472	2	28151354	G	A	0.7876	0.03174	0.003132	3.865e-24	G	A	-0.224413	-2.42923	0.0157534	0.988347
rs13015202	2	230634948	G	A	0.3295	0.01583	0.002735	7.123e-09	A	G	0.203721	2.42912	0.0157582	0.988347
rs6547815	2	28155195	T	A	0.7877	0.03152	0.003132	8.07e-24	T	A	-0.224398	-2.42901	0.0157629	0.988347
rs2853967	6	31366472	T	C	0.85	0.03494	0.003593	2.36e-22	T	C	0.278783	2.42878	0.0157726	0.988347
rs9266441	6	31337816	A	G	0.817	0.03041	0.00332	5.2e-20	A	G	0.248163	2.42842	0.015788	0.988347
rs12550674	8	9733499	A	C	0.6736	-0.03276	0.002743	7.136e-33	A	C	0.197495	2.42837	0.01579	0.988347
rs10838915	11	48501500	C	A	0.1985	-0.0208	0.003211	9.307e-11	A	C	0.24369	2.42823	0.0157962	0.988347
rs13108218	4	3443931	A	G	0.6176	0.01577	0.002662	3.099e-09	A	G	0.181542	2.42816	0.0157992	0.988347
rs9470015	6	35369084	A	G	0.8195	-0.01595	0.003337	1.745e-06	A	G	0.228466	2.42756	0.0158248	0.988347
rs4436572	11	48424336	G	A	0.1316	-0.02905	0.00379	1.804e-14	A	G	0.303277	2.42685	0.0158549	0.988347
rs588700	11	48449889	T	C	0.8039	0.02111	0.003226	5.999e-11	T	C	-0.244509	-2.42632	0.0158778	0.988347
rs12617171	2	28038799	C	T	0.1846	-0.03095	0.003306	7.804e-21	T	C	0.23182	2.42618	0.0158839	0.988347
rs4666020	2	28046028	G	A	0.1853	-0.03061	0.0033	1.778e-20	A	G	0.231773	2.42616	0.0158844	0.988347
rs28889135	11	54818716	G	A	0.1336	-0.02376	0.003767	2.83e-10	A	G	0.309499	2.4261	0.015887	0.988347
rs28807461	11	54818071	G	A	0.1338	-0.02377	0.003764	2.722e-10	A	G	0.309498	2.42597	0.0158928	0.988347
rs7749160	6	35397127	T	C	0.8318	-0.01624	0.003434	2.267e-06	T	C	0.240868	2.42594	0.015894	0.988347
rs11530219	11	48425967	C	T	0.1316	-0.02904	0.00379	1.84e-14	T	C	0.303432	2.42575	0.0159022	0.988347
rs667278	11	48447988	T	C	0.8039	0.02112	0.003226	5.855e-11	T	C	-0.244223	-2.42507	0.0159312	0.988347
rs236501	17	68267059	G	A	0.7128	-0.01273	0.002842	7.486e-06	G	A	-0.191629	-2.42427	0.0159658	0.988347
rs7221161	17	68267720	G	T	0.7122	-0.01273	0.002841	7.373e-06	G	T	-0.191657	-2.42418	0.0159695	0.988347
rs78913855	11	50529788	C	A	0.1345	-0.02415	0.003784	1.748e-10	A	C	0.30469	2.42399	0.0159777	0.988347
rs12544574	8	9803126	T	C	0.1204	0.02008	0.003972	4.318e-07	C	T	-0.264272	-2.42384	0.0159843	0.988347
rs11787370	8	10030902	G	T	0.3329	0.01708	0.002726	3.751e-10	T	G	-0.201297	-2.42364	0.015993	0.988347
rs236503	17	68268391	A	G	0.7127	-0.01277	0.002842	6.991e-06	A	G	-0.19158	-2.4235	0.0159989	0.988347
rs1355915	17	68271045	G	C	0.7121	-0.01278	0.00284	6.818e-06	G	C	-0.191616	-2.42337	0.0160045	0.988347
rs479949	11	57023673	A	T	0.2939	-0.01447	0.002817	2.807e-07	T	A	0.199289	2.42331	0.0160072	0.988347
rs4389177	17	68271193	C	T	0.7121	-0.01277	0.00284	6.861e-06	C	T	-0.191614	-2.42331	0.0160072	0.988347
rs8079210	17	68269140	C	A	0.7124	-0.01279	0.002841	6.696e-06	C	A	-0.191569	-2.42327	0.016009	0.988347
rs1399185	17	68270955	G	T	0.7121	-0.01278	0.00284	6.748e-06	G	T	-0.191592	-2.42312	0.0160152	0.988347
rs1841068	2	28191629	C	T	0.7806	0.03142	0.003095	3.322e-24	C	T	-0.222877	-2.42305	0.0160186	0.988347
rs180505	17	68269838	A	G	0.7124	-0.01279	0.002841	6.671e-06	A	G	-0.191555	-2.42303	0.0160194	0.988347
rs7223705	17	68269712	C	A	0.7124	-0.0128	0.002841	6.572e-06	C	A	-0.191556	-2.42302	0.0160197	0.988347
rs11077487	17	68270879	A	T	0.7121	-0.01278	0.00284	6.805e-06	A	T	-0.191567	-2.42284	0.0160275	0.988347
rs11246616	11	51525088	A	T	0.1339	-0.02464	0.003763	5.79e-11	T	A	0.307976	2.42282	0.0160285	0.988347
rs236500	17	68267024	T	A	0.7128	-0.01272	0.002842	7.694e-06	T	A	-0.191576	-2.42268	0.0160344	0.988347
rs62266154	3	93913588	A	G	0.4171	-0.01334	0.002611	3.206e-07	G	A	-0.171415	-2.42246	0.0160437	0.988347
rs4459309	11	49039483	G	A	0.1992	-0.02003	0.003203	4.058e-10	A	G	0.235859	2.42228	0.0160517	0.988347
rs2968811	2	55327091	A	T	0.4194	0.01245	0.002613	1.897e-06	T	A	-0.179964	-2.42183	0.016071	0.988347
rs112752712	11	48500141	T	C	0.1291	-0.02908	0.003826	2.939e-14	C	T	0.316888	2.42171	0.0160765	0.988347
rs1971258	11	48441008	C	G	0.8039	0.0211	0.003225	6.06e-11	C	G	-0.243254	-2.42061	0.016124	0.988347
rs2335126	11	54811997	C	A	0.1338	-0.02378	0.003765	2.66e-10	A	C	0.309371	2.42053	0.0161276	0.988347
rs62266156	3	93921371	T	C	0.4169	-0.01337	0.00261	3e-07	C	T	-0.171193	-2.4205	0.0161287	0.988347
rs67849263	8	11007544	G	T	0.3893	-0.02106	0.002634	1.305e-15	T	G	0.179377	2.42006	0.016148	0.988347
rs613380	11	48439688	C	T	0.8039	0.02114	0.003226	5.685e-11	C	T	-0.243103	-2.41989	0.0161554	0.988347
rs9262549	6	30997692	G	C	0.6704	0.03064	0.002729	3.09e-29	G	C	0.212858	2.41988	0.0161557	0.988347
rs586956	11	48438400	A	G	0.8038	0.02115	0.003226	5.517e-11	A	G	-0.242992	-2.41981	0.0161586	0.988347
rs2335128	11	54807513	G	A	0.1338	-0.02384	0.003764	2.4e-10	A	G	0.309634	2.41944	0.0161747	0.988347
rs4483575	11	51523159	G	A	0.1333	-0.02465	0.003771	6.32e-11	A	G	0.308454	2.41816	0.0162308	0.988347
rs651215	11	48436682	T	C	0.8039	0.02117	0.003226	5.248e-11	T	C	-0.242678	-2.4181	0.0162333	0.988347
rs28882516	11	54805990	A	T	0.1338	-0.02387	0.003764	2.258e-10	T	A	0.30956	2.41793	0.0162407	0.988347
rs4128116	11	48500573	G	A	0.1291	-0.02909	0.003826	2.845e-14	A	G	0.316358	2.41785	0.0162442	0.988347
rs79220347	11	54806324	A	T	0.1338	-0.02388	0.003764	2.231e-10	T	A	0.309496	2.41752	0.0162586	0.988347
rs11039730	11	48440495	A	G	0.1315	-0.02897	0.003791	2.121e-14	G	A	0.304504	2.41718	0.0162735	0.988347
rs12478766	2	28041200	T	C	0.1919	-0.03067	0.003257	4.642e-21	C	T	0.229398	2.41654	0.0163017	0.988347
rs717897	11	48375604	A	G	0.8041	0.02109	0.003229	6.513e-11	A	G	-0.253911	-2.41653	0.0163019	0.988347
rs11039724	11	48435625	A	G	0.8038	0.02111	0.003225	6.001e-11	A	G	-0.242397	-2.41631	0.0163118	0.988347
rs236499	17	68266506	A	G	0.7128	-0.01272	0.002842	7.594e-06	A	G	-0.191339	-2.41617	0.016318	0.988347
rs1814768	11	48987455	T	C	0.1972	-0.02101	0.00322	6.875e-11	C	T	0.236067	2.41615	0.0163185	0.988347
rs13026758	2	28041273	A	G	0.1919	-0.03067	0.003257	4.622e-21	G	A	0.229353	2.4161	0.0163208	0.988347
rs4666018	2	28042059	C	T	0.1918	-0.03062	0.003258	5.541e-21	T	C	0.229349	2.41607	0.0163222	0.988347
rs4666017	2	28040525	C	A	0.1919	-0.03068	0.003257	4.498e-21	A	C	0.229351	2.41607	0.0163224	0.988347
rs4666016	2	28037140	T	A	0.1919	-0.03065	0.003257	4.875e-21	A	T	0.229356	2.41606	0.0163226	0.988347
rs4464229	2	28038080	C	T	0.1919	-0.03065	0.003257	4.891e-21	T	C	0.229356	2.41606	0.0163226	0.988347
rs4420671	2	28039300	G	C	0.1919	-0.03065	0.003257	4.945e-21	C	G	0.229356	2.41606	0.0163226	0.988347
rs4493211	2	28039472	G	T	0.1919	-0.03068	0.003257	4.559e-21	T	G	0.229356	2.41606	0.0163226	0.988347
rs236498	17	68265474	T	C	0.7127	-0.01275	0.002842	7.21e-06	T	C	-0.191204	-2.41595	0.0163274	0.988347
rs4665393	2	28040276	G	A	0.1919	-0.03068	0.003257	4.51e-21	A	G	0.229336	2.41594	0.0163277	0.988347
rs4233716	2	28034384	C	T	0.1918	-0.03065	0.003258	5.092e-21	T	C	0.229362	2.41594	0.0163279	0.988347
rs4233717	2	28034680	A	T	0.1919	-0.03068	0.003257	4.517e-21	T	A	0.229338	2.41568	0.0163395	0.988347
rs4882059	11	48432993	C	G	0.8039	0.02119	0.003226	5.141e-11	C	G	-0.241959	-2.41509	0.0163655	0.988347
rs1564266	8	11506208	T	G	0.1311	0.01966	0.003818	2.617e-07	G	T	-0.253327	-2.41486	0.0163752	0.988347
rs236497	17	68265436	T	G	0.7128	-0.0127	0.002843	7.883e-06	T	G	-0.191149	-2.4147	0.0163824	0.988347
rs11039603	11	48256786	G	A	0.1318	-0.02917	0.003789	1.374e-14	A	G	0.295848	2.41446	0.0163931	0.988347
rs56026429	2	230774106	A	C	0.3645	0.01384	0.00269	2.687e-07	C	A	0.202627	2.41411	0.0164085	0.988347
rs28872512	11	54804993	G	A	0.1341	-0.0238	0.003762	2.513e-10	A	G	0.309175	2.41402	0.0164125	0.988347
rs1975956	8	11506303	C	G	0.1311	0.01953	0.003819	3.133e-07	G	C	-0.253239	-2.41383	0.016421	0.988347
rs1814091	11	48431513	C	T	0.8039	0.02119	0.003225	5.086e-11	C	T	-0.241628	-2.41353	0.0164339	0.988347
rs6899536	6	35381539	A	C	0.819	-0.01529	0.003333	4.511e-06	A	C	0.228653	2.41353	0.0164341	0.988347
rs4841577	8	11506963	G	C	0.131	0.01966	0.003818	2.613e-07	C	G	-0.253023	-2.41342	0.0164389	0.988347
rs8189440	11	51260221	A	G	0.1339	-0.02392	0.003765	2.114e-10	G	A	0.308715	2.41336	0.0164416	0.988347
rs7948851	11	51519190	C	G	0.1339	-0.02469	0.003764	5.385e-11	G	C	0.306656	2.41267	0.016472	0.988347
rs13029703	2	113731160	G	A	0.4914	-0.01522	0.002565	2.999e-09	A	G	-0.17587	-2.41246	0.0164814	0.988347
rs9461856	6	33395199	G	A	0.4886	0.01177	0.002565	4.46e-06	G	A	-0.177867	-2.41238	0.016485	0.988347
rs28693548	8	9612882	T	C	0.297	0.02144	0.002814	2.52e-14	C	T	-0.202984	-2.41238	0.0164851	0.988347
rs13029531	2	113731120	G	A	0.4914	-0.01523	0.002565	2.923e-09	A	G	-0.175854	-2.41229	0.0164891	0.988347
rs584899	11	48431408	T	C	0.8038	0.02111	0.003225	5.896e-11	T	C	-0.241476	-2.41209	0.016498	0.988347
rs1003973	6	35377301	C	A	0.8184	-0.01521	0.003329	4.896e-06	C	A	0.228276	2.41207	0.0164985	0.988347
rs599788	11	48432436	C	A	0.804	0.0211	0.003227	6.181e-11	C	A	-0.241727	-2.41205	0.0164993	0.988347
rs599749	11	48432412	C	T	0.804	0.02111	0.003227	6.16e-11	C	T	-0.241717	-2.412	0.0165018	0.988347
rs7112076	11	48512465	C	T	0.1985	-0.02087	0.003211	8.073e-11	T	C	0.240175	2.41171	0.0165147	0.988347
rs59149821	11	48967332	A	C	0.1971	-0.02108	0.003221	5.946e-11	C	A	0.23587	2.41144	0.0165268	0.988347
rs11246610	11	51518261	G	A	0.1339	-0.02458	0.003762	6.407e-11	A	G	0.306433	2.41134	0.0165309	0.988347
rs28788554	11	54802721	C	T	0.1338	-0.0238	0.003764	2.583e-10	T	C	0.308976	2.4113	0.0165326	0.988347
rs13268133	8	9731470	T	C	0.6744	-0.03295	0.002741	2.704e-33	T	C	0.196072	2.41123	0.0165359	0.988347
rs2038067	6	35374466	G	A	0.8187	-0.01517	0.003331	5.258e-06	G	A	0.228174	2.41112	0.0165408	0.988347
rs2267668	6	35377922	G	A	0.819	-0.0151	0.003332	5.799e-06	G	A	0.228147	2.41094	0.0165489	0.988347
rs2267669	6	35378124	G	A	0.8179	-0.01564	0.003325	2.576e-06	G	A	0.228147	2.41094	0.0165489	0.988347
rs2267665	6	35369491	A	G	0.8199	-0.01606	0.003339	1.502e-06	A	G	0.228146	2.41093	0.0165492	0.988347
rs10769504	11	48885481	G	A	0.8023	0.02073	0.003219	1.18e-10	G	A	-0.236211	-2.41069	0.01656	0.988347
rs7930213	11	49115417	G	A	0.1993	-0.02005	0.003199	3.67e-10	A	G	0.234641	2.41056	0.0165656	0.988347
rs11525404	11	48896733	G	A	0.1973	-0.02082	0.003219	9.864e-11	A	G	0.235564	2.41054	0.0165668	0.988347
rs56994343	11	48896970	G	A	0.1973	-0.02081	0.003219	1.018e-10	A	G	0.235561	2.41048	0.0165694	0.988347
rs4434990	11	51517073	G	A	0.1339	-0.02464	0.003764	5.902e-11	A	G	0.306357	2.41029	0.0165776	0.988347
rs11040129	11	48928797	T	C	0.1971	-0.02108	0.00322	5.963e-11	C	T	0.235642	2.41007	0.0165876	0.988347
rs11039741	11	48453515	G	A	0.1315	-0.02898	0.003794	2.209e-14	A	G	0.304955	2.41	0.0165908	0.988347
rs3134791	6	31382409	A	C	0.8487	0.03566	0.00358	2.285e-23	A	C	0.269829	2.40998	0.0165915	0.988347
rs7006003	8	9613512	C	G	0.2967	0.02142	0.002815	2.734e-14	G	C	-0.203151	-2.40983	0.0165982	0.988347
rs7004915	8	9613554	G	A	0.2962	0.02139	0.002816	3.014e-14	A	G	-0.203154	-2.40976	0.0166013	0.988347
rs11123154	2	113733431	G	A	0.4908	-0.01548	0.002565	1.611e-09	A	G	-0.175663	-2.40964	0.0166066	0.988347
rs61898223	11	48946017	T	C	0.197	-0.02107	0.003222	6.11e-11	C	T	0.235571	2.40926	0.0166235	0.988347
rs59468128	7	150338528	T	C	0.1828	-0.02019	0.003326	1.264e-09	C	T	-0.25355	-2.40926	0.0166236	0.988347
rs117574133	11	51237151	C	T	0.1338	-0.02393	0.003774	2.275e-10	T	C	0.308575	2.40875	0.0166462	0.988347
rs560638	8	9882767	A	G	0.5541	-0.02028	0.00258	3.828e-15	A	G	0.187698	2.40851	0.0166572	0.988347
rs4841207	8	9591398	C	T	0.6934	-0.02031	0.002781	2.809e-13	C	T	0.20491	2.40823	0.0166697	0.988347
rs35211404	8	11007071	A	G	0.2906	-0.01545	0.00283	4.765e-08	G	A	0.195508	2.40815	0.0166733	0.988347
rs7938823	11	48426185	A	C	0.8038	0.02111	0.003225	5.977e-11	A	C	-0.240531	-2.40814	0.0166735	0.988347
rs76757809	11	48183186	A	G	0.1304	-0.0299	0.003811	4.231e-15	G	A	0.293421	2.40812	0.0166743	0.988347
rs76477746	11	48103368	G	C	0.1276	-0.03056	0.003846	1.921e-15	C	G	0.296743	2.40807	0.0166767	0.988347
rs11039782	11	48524785	A	G	0.1985	-0.02082	0.003211	8.916e-11	G	A	0.239375	2.40792	0.0166834	0.988347
rs589834	11	48419382	C	G	0.8039	0.02119	0.003226	5.148e-11	C	G	-0.239934	-2.40778	0.0166899	0.988347
rs2125028	3	90415193	G	T	0.3055	-0.01296	0.002848	5.338e-06	T	G	-0.210616	-2.40759	0.0166985	0.988347
rs7106401	11	48523759	A	G	0.1985	-0.02082	0.003211	8.964e-11	G	A	0.239283	2.40719	0.0167161	0.988347
rs11039781	11	48523085	T	G	0.1985	-0.02082	0.003211	8.929e-11	G	T	0.239292	2.40711	0.0167196	0.988347
rs35265212	3	93930855	C	T	0.4211	-0.01405	0.002607	7.086e-08	T	C	-0.170068	-2.40653	0.016746	0.988347
rs10838923	11	48534864	G	C	0.1985	-0.02079	0.003211	9.499e-11	C	G	0.239045	2.40652	0.0167464	0.988347
rs10742850	11	48531921	T	A	0.1985	-0.02078	0.003211	9.741e-11	A	T	0.239109	2.40626	0.0167579	0.988347
rs10838920	11	48528615	C	T	0.1985	-0.02077	0.003211	9.942e-11	T	C	0.239096	2.4062	0.0167608	0.988347
rs7118675	11	48532063	C	A	0.1985	-0.02078	0.003211	9.746e-11	A	C	0.2391	2.40618	0.0167614	0.988347
rs7118670	11	48532056	C	T	0.1985	-0.02078	0.003211	9.746e-11	T	C	0.239093	2.40612	0.0167642	0.988347
rs4841092	8	8915740	C	T	0.1422	-0.01978	0.003674	7.309e-08	T	C	0.232418	2.4061	0.0167652	0.988347
rs7592697	2	230665303	T	C	0.3428	0.01458	0.002707	7.224e-08	C	T	0.198932	2.40604	0.016768	0.988347
rs6990134	8	8915949	G	T	0.1421	-0.01982	0.003676	7.026e-08	T	G	0.232416	2.40578	0.0167796	0.988347
rs814359	8	9883132	T	G	0.5542	-0.02006	0.00258	7.582e-15	T	G	0.187504	2.40574	0.0167814	0.988347
rs7116858	11	48543920	C	A	0.1985	-0.02079	0.003211	9.499e-11	A	C	0.238727	2.40549	0.0167926	0.988347
rs13001060	2	28025061	T	C	0.2089	-0.03261	0.003155	4.936e-25	C	T	0.222169	2.40531	0.0168009	0.988347
rs12995865	2	28025066	A	C	0.2089	-0.0326	0.003155	5.097e-25	C	A	0.222169	2.40531	0.0168009	0.988347
rs6994214	8	8916136	G	C	0.1422	-0.01989	0.003677	6.32e-08	C	G	0.232381	2.40528	0.0168019	0.988347
rs7946443	11	48545504	G	A	0.1985	-0.02079	0.003211	9.499e-11	A	G	0.238609	2.40495	0.0168169	0.988347
rs6994551	8	8916339	G	A	0.1422	-0.01987	0.003677	6.522e-08	A	G	0.232361	2.40486	0.0168207	0.988347
rs10838933	11	48546424	T	C	0.1985	-0.02079	0.003211	9.595e-11	C	T	0.238475	2.40421	0.0168504	0.988347
rs11039807	11	48549391	T	A	0.1985	-0.02077	0.003211	9.811e-11	A	T	0.23836	2.40402	0.0168589	0.988347
rs7481276	11	48548924	C	T	0.1985	-0.0208	0.003211	9.412e-11	T	C	0.238346	2.40374	0.0168715	0.988347
rs13276286	8	8916535	A	G	0.1422	-0.01995	0.003678	5.784e-08	G	A	0.232286	2.40369	0.0168737	0.988347
rs34752993	8	8916582	C	G	0.1422	-0.01994	0.003678	5.913e-08	G	C	0.232281	2.40354	0.0168805	0.988347
rs7479642	11	48553808	G	T	0.1985	-0.0208	0.003211	9.288e-11	T	G	0.238132	2.4035	0.0168822	0.988347
rs11039813	11	48552339	A	G	0.1985	-0.02077	0.003211	9.845e-11	G	A	0.238175	2.40341	0.0168862	0.988347
rs1606609	8	9706392	A	G	0.8785	-0.02362	0.003944	2.106e-09	A	G	0.261312	2.40341	0.0168863	0.988347
rs961863	11	48417021	T	C	0.8039	0.02123	0.003225	4.665e-11	T	C	-0.239078	-2.40318	0.0168967	0.988347
rs13281029	8	8916886	G	C	0.1422	-0.01999	0.003679	5.526e-08	C	G	0.23226	2.40316	0.0168976	0.988347
rs12289500	11	48555020	T	A	0.1985	-0.02079	0.003211	9.551e-11	A	T	0.238026	2.40309	0.0169008	0.988347
rs35616716	8	8916985	G	T	0.1421	-0.01995	0.00368	5.903e-08	T	G	0.232228	2.40269	0.016919	0.988347
rs12284168	11	48555627	C	T	0.1985	-0.0208	0.003211	9.288e-11	T	C	0.237927	2.40263	0.0169218	0.988347
rs6485857	11	48556511	C	A	0.1985	-0.02081	0.003211	9.074e-11	A	C	0.237873	2.40253	0.0169263	0.988347
rs11039593	11	48240112	A	G	0.567	0.01203	0.002591	3.415e-06	A	G	-0.175454	-2.40248	0.0169286	0.988347
rs12520423	5	134447159	G	T	0.3295	0.01261	0.002732	3.956e-06	T	G	0.200712	2.40243	0.0169307	0.988347
rs71514527	8	8917580	A	G	0.1423	-0.02016	0.00368	4.326e-08	G	A	0.232228	2.40233	0.0169353	0.988347
rs7927965	11	48234924	G	A	0.567	0.01209	0.002591	3.076e-06	G	A	-0.175862	-2.40231	0.0169361	0.988347
rs2853971	6	31380341	A	G	0.8479	0.03591	0.003582	1.181e-23	A	G	0.269177	2.40208	0.0169469	0.988347
rs8189156	11	48851657	C	T	0.1985	-0.0208	0.003212	9.481e-11	T	C	0.236976	2.40177	0.0169608	0.988347
rs6687939	1	154334176	G	A	0.2613	0.04026	0.002922	3.364e-43	A	G	-0.202317	-2.40163	0.0169672	0.988347
rs11530364	11	48854937	C	G	0.1985	-0.0208	0.003212	9.532e-11	G	C	0.236773	2.40148	0.0169737	0.988347
rs7749165	6	35367049	T	C	0.8187	-0.01538	0.003334	3.976e-06	T	C	0.227524	2.40107	0.0169924	0.988347
rs643668	11	48413399	C	G	0.8038	0.02117	0.003225	5.243e-11	C	G	-0.238638	-2.40096	0.0169976	0.988347
rs657913	8	9882575	G	T	0.5538	-0.02002	0.00258	8.567e-15	G	T	0.187092	2.40094	0.0169983	0.988347
rs7976740	12	31924139	G	A	0.3428	-0.01264	0.002718	3.311e-06	A	G	-0.189642	-2.40077	0.0170062	0.988347
rs13248014	8	11010730	T	G	0.2913	-0.01561	0.00283	3.491e-08	G	T	0.194949	2.40074	0.0170075	0.988347
rs77576737	11	51217267	G	A	0.1343	-0.02382	0.003767	2.568e-10	A	G	0.305658	2.4007	0.0170093	0.988347
rs11039818	11	48562120	C	T	0.1985	-0.02079	0.003211	9.584e-11	T	C	0.237397	2.40047	0.0170199	0.988347
rs658611	11	48412351	G	T	0.8039	0.02124	0.003225	4.5e-11	G	T	-0.238368	-2.40015	0.0170346	0.988347
rs2772393	6	33443189	G	A	0.4178	-0.01526	0.002601	4.465e-09	A	G	0.180284	2.39993	0.0170443	0.988347
rs7924992	11	48842647	G	C	0.1985	-0.0209	0.003212	7.694e-11	C	G	0.237187	2.39968	0.0170559	0.988347
rs17725480	8	11009317	C	T	0.2906	-0.01516	0.002828	8.353e-08	T	C	0.194331	2.39946	0.0170658	0.988347
rs35227233	8	8919054	C	T	0.1414	-0.02001	0.003697	6.262e-08	T	C	0.232233	2.39928	0.0170742	0.988347
rs12224658	11	51567173	T	C	0.1339	-0.02425	0.003765	1.182e-10	C	T	0.308747	2.39896	0.0170888	0.988347
rs10769548	11	48991431	C	T	0.1972	-0.02107	0.00322	6.083e-11	T	C	0.234717	2.39886	0.0170933	0.988347
rs13256743	8	11009413	C	T	0.2902	-0.01519	0.002829	7.94e-08	T	C	0.194311	2.39879	0.0170967	0.988347
rs6687971	1	154334253	G	C	0.2613	0.04025	0.002922	3.454e-43	C	G	-0.202112	-2.39869	0.017101	0.988347
rs2049045	11	27694241	G	C	0.1872	-0.02316	0.003288	1.863e-12	C	G	0.222931	2.39848	0.0171109	0.988347
rs659317	11	48411151	T	A	0.8039	0.02125	0.003225	4.459e-11	T	A	-0.238034	-2.39843	0.0171128	0.988347
rs35808561	8	8917934	A	G	0.1421	-0.02003	0.003683	5.395e-08	G	A	0.232007	2.39787	0.0171385	0.988347
rs2516450	6	31387157	C	T	0.8486	0.03576	0.00358	1.69e-23	C	T	0.26848	2.39765	0.0171485	0.988347
rs11246601	11	51511897	A	C	0.1339	-0.02465	0.003764	5.784e-11	C	A	0.30553	2.3974	0.0171601	0.988347
rs34854114	8	8918216	G	A	0.1412	-0.01981	0.003696	8.322e-08	A	G	0.231957	2.39739	0.0171605	0.988347
rs13260103	8	8918190	A	G	0.1413	-0.01975	0.003695	9.03e-08	G	A	0.231945	2.39733	0.0171636	0.988347
rs6485869	11	48576903	G	T	0.1985	-0.0208	0.003211	9.231e-11	T	G	0.236419	2.39716	0.0171711	0.988347
rs7933661	11	48578230	A	G	0.1985	-0.02082	0.003211	8.985e-11	G	A	0.23634	2.3968	0.0171878	0.988347
rs3924476	11	48581733	T	C	0.1985	-0.0208	0.003211	9.265e-11	C	T	0.236137	2.39649	0.017202	0.988347
rs7747347	6	130312331	A	T	0.5143	0.01152	0.002586	8.348e-06	T	A	-0.187543	-2.39597	0.0172259	0.988347
rs13172520	5	134448701	C	A	0.3293	0.01262	0.002734	3.914e-06	A	C	0.199912	2.39589	0.0172296	0.988347
rs11530348	11	48827209	G	A	0.1985	-0.02084	0.003211	8.59e-11	A	G	0.237314	2.39585	0.0172316	0.988347
rs7951944	11	48585719	T	C	0.1985	-0.02082	0.003211	8.99e-11	C	T	0.235895	2.3956	0.0172429	0.988347
rs9380260	6	31475655	G	A	0.1993	0.03568	0.003209	9.935e-29	A	G	0.24923	2.39532	0.0172558	0.988347
rs7559466	2	113728681	A	G	0.4916	-0.01525	0.002567	2.835e-09	G	A	-0.174814	-2.3953	0.0172569	0.988347
rs17734541	8	9708433	G	A	0.4528	-0.02045	0.00259	2.893e-15	A	G	0.19625	2.39516	0.0172635	0.988347
rs1304193	11	48688588	C	T	0.1984	-0.02081	0.003211	9.131e-11	T	C	0.235029	2.39499	0.0172712	0.988347
rs12421711	11	51562420	G	T	0.1346	-0.02425	0.003755	1.069e-10	T	G	0.308338	2.39488	0.0172761	0.988347
rs10838965	11	48587186	G	T	0.1985	-0.02082	0.003211	8.986e-11	T	G	0.235718	2.39484	0.0172781	0.988347
rs6485879	11	48587984	G	T	0.1985	-0.02082	0.003211	8.986e-11	T	G	0.23564	2.39472	0.0172833	0.988347
rs11246602	11	51512090	T	C	0.134	-0.02464	0.003764	5.9e-11	C	T	0.305229	2.39452	0.0172926	0.988347
rs11039835	11	48588659	C	G	0.1985	-0.02082	0.003211	8.986e-11	G	C	0.23556	2.39451	0.0172933	0.988347
rs11826961	11	48825029	G	A	0.1986	-0.02085	0.003211	8.496e-11	A	G	0.23727	2.39433	0.0173016	0.988347
rs4841150	8	9292564	A	T	0.32	-0.03266	0.002755	2.093e-32	T	A	0.195106	2.39407	0.0173134	0.988347
rs685437	11	48403334	T	C	0.8039	0.02127	0.003225	4.277e-11	T	C	-0.236747	-2.39399	0.0173174	0.988347
rs7294265	11	48676822	C	T	0.1985	-0.02082	0.003211	8.871e-11	T	C	0.235116	2.39382	0.0173251	0.988347
rs10838979	11	48626810	T	G	0.1986	-0.02077	0.003212	9.966e-11	G	T	0.235041	2.39381	0.0173257	0.988347
rs594615	11	48402804	T	C	0.8039	0.02127	0.003225	4.259e-11	T	C	-0.236679	-2.39364	0.0173333	0.988347
rs7483361	11	48593786	G	A	0.1985	-0.0208	0.003211	9.281e-11	A	G	0.235266	2.39355	0.0173377	0.988347
rs11561116	11	51284930	A	T	0.134	-0.02384	0.003762	2.368e-10	T	A	0.305859	2.39353	0.0173387	0.988347
rs11559711	11	51286466	G	A	0.134	-0.02383	0.003762	2.4e-10	A	G	0.305759	2.39333	0.0173476	0.988347
rs2256312	6	31381407	A	G	0.3699	0.01997	0.002659	5.992e-14	G	A	0.182328	2.39323	0.0173527	0.988347
rs7747348	6	130312332	A	C	0.5142	0.01154	0.002586	8.034e-06	C	A	-0.187183	-2.39322	0.017353	0.988347
rs11559709	11	51284983	C	A	0.134	-0.02384	0.003762	2.368e-10	A	C	0.305814	2.39317	0.0173552	0.988347
rs34940374	7	150331377	G	A	0.1828	-0.02033	0.003325	9.575e-10	A	G	-0.252212	-2.39305	0.0173609	0.988347
rs2903057	11	48818964	G	A	0.1986	-0.02084	0.003211	8.514e-11	A	G	0.23724	2.39286	0.0173697	0.988347
rs609534	11	48401761	A	T	0.8039	0.02124	0.003226	4.605e-11	A	T	-0.236496	-2.39283	0.017371	0.988347
rs7012302	8	8912297	C	T	0.1418	-0.01895	0.003693	2.88e-07	T	C	0.232681	2.39278	0.0173732	0.988347
rs7108164	11	48626363	A	C	0.1985	-0.02078	0.003211	9.688e-11	C	A	0.234916	2.39268	0.017378	0.988347
rs11039877	11	48633537	C	T	0.1984	-0.0206	0.003213	1.425e-10	T	C	0.234928	2.39263	0.0173804	0.988347
rs58216391	11	51555895	T	A	0.1339	-0.02465	0.003766	5.87e-11	A	T	0.308179	2.39258	0.0173827	0.988347
rs10437592	11	48598859	G	T	0.1985	-0.02082	0.003211	9.034e-11	T	G	0.234947	2.39257	0.0173833	0.988347
rs7483123	11	48599092	A	T	0.1985	-0.0208	0.003211	9.281e-11	T	A	0.234921	2.39255	0.0173839	0.988347
rs7483180	11	48599103	G	A	0.1985	-0.0208	0.003211	9.281e-11	A	G	0.234921	2.39255	0.0173839	0.988347
rs10160381	11	48599491	A	G	0.1986	-0.02076	0.003211	1.012e-10	G	A	0.234881	2.39242	0.0173901	0.988347
rs28435129	11	48629795	A	T	0.1985	-0.02067	0.003212	1.225e-10	T	A	0.234884	2.39221	0.0173999	0.988347
rs6485891	11	48612024	T	A	0.1985	-0.02079	0.003211	9.539e-11	A	T	0.234739	2.3922	0.0174005	0.988347
rs12278284	11	48612063	G	C	0.1985	-0.02078	0.003211	9.69e-11	C	G	0.234724	2.39219	0.0174006	0.988347
rs635632	11	48399532	T	C	0.8039	0.02144	0.003226	2.979e-11	T	C	-0.236157	-2.39196	0.0174113	0.988347
rs11246599	11	51507915	A	G	0.1339	-0.02464	0.003764	5.859e-11	G	A	0.304277	2.39181	0.0174182	0.988347
rs4857242	3	93937231	C	A	0.4212	-0.01409	0.002609	6.593e-08	A	C	-0.169327	-2.39181	0.0174183	0.988347
rs17663618	8	9293694	A	G	0.3218	-0.03279	0.002751	9.057e-33	G	A	0.194863	2.3918	0.0174188	0.988347
rs11786170	8	9294077	G	A	0.3218	-0.03281	0.002751	8.257e-33	A	G	0.194853	2.39174	0.0174214	0.988347
rs10838970	11	48606267	G	T	0.1985	-0.02079	0.003211	9.56e-11	T	G	0.234644	2.39155	0.0174304	0.988347
rs11559710	11	51285556	A	T	0.1336	-0.02403	0.003768	1.821e-10	T	A	0.306568	2.39144	0.0174355	0.988347
rs1588069	11	48694871	A	G	0.1984	-0.02081	0.003211	9.096e-11	G	A	0.234602	2.39136	0.0174395	0.988347
rs10096462	8	9614993	C	A	0.3725	0.02286	0.002661	8.613e-18	A	C	-0.191445	-2.3913	0.0174419	0.988347
rs11530959	11	51257247	C	T	0.1339	-0.02394	0.003765	2.032e-10	T	C	0.305738	2.39121	0.0174463	0.988347
rs4436575	11	48398894	T	C	0.8039	0.02128	0.003225	4.172e-11	T	C	-0.236015	-2.39119	0.0174471	0.988347
rs57660611	11	48671351	G	A	0.1984	-0.02081	0.003212	9.164e-11	A	G	0.234817	2.39102	0.0174552	0.988347
rs61930532	11	48667719	T	A	0.1984	-0.0208	0.003211	9.253e-11	A	T	0.234744	2.3909	0.0174607	0.988347
rs9266792	6	31359176	G	T	0.8499	0.03478	0.003595	3.866e-22	G	T	0.275227	2.39038	0.017485	0.988347
rs672814	11	48395844	G	C	0.8039	0.02128	0.003225	4.172e-11	G	C	-0.23565	-2.39021	0.0174931	0.988347
rs1846285	11	49470419	A	G	0.1815	0.01659	0.003326	6.123e-07	G	A	0.242397	2.38997	0.017504	0.988347
rs11246642	11	51550701	A	G	0.1339	-0.02463	0.003764	6.049e-11	G	A	0.307771	2.38996	0.0175045	0.988347
rs7767548	6	130312248	T	A	0.5148	0.01145	0.002586	9.535e-06	A	T	-0.187152	-2.38967	0.017518	0.988347
rs10839212	11	49041044	C	T	0.1995	-0.02007	0.003202	3.698e-10	T	C	0.231995	2.38946	0.0175279	0.988347
rs78076572	11	51504686	C	A	0.1338	-0.02463	0.003764	5.985e-11	A	C	0.303871	2.38938	0.0175315	0.988347
rs61914719	11	48059091	C	T	0.1286	-0.03138	0.003832	2.673e-16	T	C	0.294331	2.38932	0.0175347	0.988347
rs11246644	11	51552190	T	C	0.1333	-0.02474	0.003774	5.475e-11	C	T	0.308734	2.38929	0.0175358	0.988347
rs8189066	11	48792729	G	A	0.1985	-0.02091	0.003211	7.495e-11	A	G	0.237121	2.38928	0.0175364	0.988347
rs1605370	11	48704370	G	T	0.8014	0.02077	0.00321	9.779e-11	G	T	-0.234878	-2.38927	0.0175368	0.988347
rs11897907	2	113727061	C	T	0.4908	-0.01548	0.002567	1.623e-09	T	C	-0.174188	-2.38912	0.0175437	0.988347
rs4841201	8	9571019	G	A	0.6978	-0.02057	0.002793	1.762e-13	G	A	0.205534	2.38898	0.0175504	0.988347
rs11525522	11	51546502	G	T	0.1338	-0.0246	0.003765	6.368e-11	T	G	0.307627	2.38886	0.017556	0.988347
rs7294273	11	48705374	T	C	0.1984	-0.02083	0.003211	8.743e-11	C	T	0.234845	2.38869	0.017564	0.988347
rs11040370	11	49459111	G	C	0.1815	0.0166	0.003326	6.015e-07	C	G	0.242245	2.3886	0.0175683	0.988347
rs61932767	11	48704806	C	T	0.1986	-0.02078	0.00321	9.627e-11	T	C	0.234847	2.38853	0.0175717	0.988347
rs1909214	11	51314640	G	A	0.134	-0.02405	0.003763	1.64e-10	A	G	0.304092	2.38842	0.0175768	0.988347
rs11998484	8	9668601	A	G	0.2488	0.01967	0.002972	3.669e-11	G	A	-0.213855	-2.38789	0.0176017	0.988347
rs11246626	11	51537332	T	C	0.1339	-0.02458	0.003764	6.56e-11	C	T	0.307295	2.38788	0.0176018	0.988347
rs12986980	2	28030437	A	G	0.2103	-0.03235	0.003145	8.096e-25	G	A	0.220173	2.38788	0.0176019	0.988347
rs11535950	11	51544999	C	T	0.1338	-0.02459	0.003764	6.433e-11	T	C	0.307447	2.38787	0.0176023	0.988347
rs11535949	11	51544929	C	T	0.1338	-0.02459	0.003764	6.433e-11	T	C	0.307424	2.38785	0.0176031	0.988347
rs35283918	7	150331782	C	T	0.1818	-0.0201	0.003336	1.69e-09	T	C	-0.252426	-2.38772	0.0176095	0.988347
rs4665392	2	28029649	A	G	0.2103	-0.03235	0.003144	7.987e-25	G	A	0.220127	2.38753	0.0176184	0.988347
rs11891769	2	28025580	G	C	0.2102	-0.03238	0.003144	6.982e-25	C	G	0.220102	2.38747	0.0176214	0.988347
rs35760614	7	150331777	C	T	0.1817	-0.02018	0.003337	1.472e-09	T	C	-0.252391	-2.38737	0.0176261	0.988347
rs12465012	2	28028191	C	T	0.2102	-0.03231	0.003145	9.28e-25	T	C	0.220057	2.38683	0.0176512	0.988347
rs4632296	2	28024984	T	C	0.2099	-0.03254	0.003145	4.376e-25	C	T	0.220016	2.38659	0.0176626	0.988347
rs3132091	6	31393684	A	G	0.8485	0.03594	0.003577	9.355e-24	A	G	0.266922	2.38651	0.0176661	0.988347
rs12473400	2	28024024	G	T	0.2099	-0.03253	0.003145	4.459e-25	T	G	0.219992	2.38639	0.0176718	0.988347
rs4603292	11	51543582	G	A	0.1338	-0.02459	0.003764	6.433e-11	A	G	0.307194	2.38621	0.0176805	0.988347
rs11664603	18	42828726	A	G	0.2165	0.01386	0.003113	8.57e-06	G	A	0.235258	2.38567	0.0177061	0.988347
rs13023003	2	28032137	G	C	0.2035	-0.0326	0.003184	1.341e-24	C	G	0.221337	2.38562	0.017708	0.988347
rs1608397	11	54875419	T	C	0.8306	0.01512	0.003422	9.883e-06	T	C	-0.259265	-2.38528	0.0177245	0.988347
rs254556	5	134446395	G	A	0.3296	0.0126	0.002731	3.95e-06	A	G	0.199358	2.38525	0.0177257	0.988347
rs11902514	2	113725399	T	A	0.4916	-0.01522	0.002566	3.04e-09	A	T	-0.173903	-2.38513	0.0177316	0.988347
rs11246629	11	51538376	G	T	0.1338	-0.02464	0.003766	5.967e-11	T	G	0.3069	2.38506	0.0177345	0.988347
rs61624447	11	51539494	C	G	0.1338	-0.02463	0.003765	6.022e-11	G	C	0.306937	2.38465	0.0177541	0.988347
rs11884901	2	113725358	G	T	0.4916	-0.01522	0.002566	3.04e-09	T	G	-0.173866	-2.38463	0.0177552	0.988347
rs113730920	11	48756855	G	A	0.1985	-0.02084	0.003211	8.503e-11	A	G	0.236173	2.38453	0.0177598	0.988347
rs688491	8	9884823	C	G	0.5553	-0.0199	0.002581	1.256e-14	C	G	0.185831	2.38451	0.0177608	0.988347
rs11674086	2	113719382	G	A	0.4915	-0.01508	0.002566	4.161e-09	A	G	-0.173847	-2.38431	0.0177702	0.988347
rs9308680	2	113721043	C	T	0.4916	-0.01522	0.002566	3.036e-09	T	C	-0.173835	-2.38416	0.0177775	0.988347
rs6761372	2	113721658	T	G	0.4916	-0.01523	0.002566	2.96e-09	G	T	-0.173823	-2.38401	0.0177843	0.988347
rs6758386	2	113721696	A	G	0.4916	-0.01523	0.002566	2.96e-09	G	A	-0.173823	-2.38401	0.0177843	0.988347
rs36084216	8	9288376	A	T	0.3035	-0.03101	0.002797	1.424e-28	T	A	0.196455	2.38386	0.0177914	0.988347
rs11691126	2	113725071	A	C	0.4916	-0.01522	0.002566	3.032e-09	C	A	-0.173808	-2.38381	0.0177937	0.988347
rs10200601	2	113724323	A	T	0.4916	-0.01524	0.002566	2.886e-09	T	A	-0.173806	-2.38379	0.0177947	0.988347
rs7580446	2	113723914	C	T	0.4916	-0.01522	0.002566	3.036e-09	T	C	-0.173803	-2.38374	0.0177972	0.988347
rs11246533	11	51377255	C	T	0.1336	-0.02424	0.003771	1.279e-10	T	C	0.299168	2.38322	0.0178219	0.988347
rs198812	6	26128410	G	C	0.8589	-0.01745	0.003687	2.216e-06	G	C	-0.251174	-2.38282	0.0178408	0.988347
rs4254061	11	51498849	A	G	0.1339	-0.02453	0.003763	7.093e-11	G	A	0.302791	2.38256	0.0178531	0.988347
rs11533382	11	51250320	T	C	0.1339	-0.02391	0.003765	2.155e-10	C	T	0.304408	2.38238	0.0178615	0.988347
rs57809507	11	51533443	A	G	0.1338	-0.02458	0.003764	6.546e-11	G	A	0.30634	2.38229	0.0178658	0.988347
rs12422120	11	51533614	G	C	0.1338	-0.02458	0.003764	6.546e-11	C	G	0.306352	2.38225	0.0178679	0.988347
rs11039798	11	48540223	G	A	0.1289	-0.02909	0.003824	2.844e-14	A	G	0.310444	2.38223	0.0178686	0.988347
rs10902372	11	51533594	G	A	0.1338	-0.02458	0.003764	6.546e-11	A	G	0.30631	2.382	0.0178796	0.988347
rs10450670	11	51498443	A	T	0.1338	-0.02454	0.003765	7.193e-11	T	A	0.302783	2.38179	0.0178895	0.988347
rs11246624	11	51532610	G	A	0.1338	-0.02458	0.003764	6.584e-11	A	G	0.306224	2.38175	0.0178918	0.988347
rs4378369	11	51534341	C	T	0.1333	-0.02465	0.003773	6.408e-11	T	C	0.307453	2.38161	0.0178984	0.988347
rs77328021	11	51529176	G	A	0.1339	-0.02462	0.003764	6.127e-11	A	G	0.306037	2.38149	0.017904	0.988347
rs36102779	8	9749609	G	A	0.6924	-0.03345	0.002786	3.247e-33	G	A	0.193387	2.38087	0.0179337	0.988347
rs8186552	11	50576705	G	A	0.133	-0.02425	0.003791	1.595e-10	A	G	0.297897	2.38077	0.0179382	0.988347
rs3886724	11	51526861	A	G	0.1339	-0.02462	0.003764	6.134e-11	G	A	0.305811	2.38041	0.0179553	0.988347
rs10206205	2	113717837	G	A	0.4924	-0.01521	0.002569	3.205e-09	A	G	-0.173615	-2.38036	0.0179581	0.988347
rs7575523	2	59335104	T	G	0.6025	-0.01364	0.00263	2.125e-07	T	G	0.179306	2.37994	0.0179779	0.988347
rs12417025	11	51283043	T	G	0.134	-0.02383	0.003762	2.411e-10	G	T	0.30409	2.37984	0.0179827	0.988347
rs254557	5	134446275	G	T	0.3296	0.01259	0.002731	4.026e-06	T	G	0.198931	2.37964	0.0179925	0.988347
rs804267	8	11629241	G	A	0.6823	0.02057	0.002763	9.725e-14	G	A	0.176641	2.37947	0.0180003	0.988347
rs2516516	6	31443570	T	C	0.8407	0.03563	0.003512	3.51e-24	T	C	0.265453	2.37928	0.0180096	0.988347
rs2071286	6	32179896	C	T	0.179	0.0192	0.003352	1.012e-08	T	C	-0.198538	-2.37925	0.018011	0.988347
rs10839226	11	49150883	C	G	0.5929	0.01316	0.002611	4.628e-07	C	G	-0.174115	-2.37869	0.0180376	0.988347
rs12221667	11	48548549	G	T	0.1288	-0.02913	0.003825	2.616e-14	T	G	0.309677	2.37849	0.0180476	0.988347
rs148555378	11	48549625	C	G	0.1288	-0.02913	0.003825	2.616e-14	G	C	0.309636	2.37828	0.0180573	0.988347
rs11039977	11	48760183	C	A	0.1974	-0.02123	0.003227	4.707e-11	A	C	0.236104	2.37813	0.0180647	0.988347
rs199565049	11	51093950	C	A	0.1495	-0.0243	0.003805	1.717e-10	A	C	0.296353	2.37775	0.0180831	0.988347
rs7113308	11	48998688	A	G	0.1972	-0.02114	0.003221	5.342e-11	G	A	0.233041	2.37751	0.0180945	0.988347
rs56702468	1	21830340	T	C	0.3198	-0.01479	0.002749	7.425e-08	C	T	0.201962	2.37738	0.0181007	0.988347
rs9283903	6	33439777	C	T	0.4178	-0.01537	0.002601	3.387e-09	T	C	0.178273	2.37724	0.0181076	0.988347
rs11530224	11	48552070	T	C	0.1288	-0.02913	0.003825	2.631e-14	C	T	0.309402	2.37697	0.0181205	0.988347
rs12478841	2	27811722	A	G	0.2523	0.06628	0.002957	2.916e-111	G	A	-0.20396	-2.37616	0.0181595	0.988347
rs11535944	11	51365225	A	T	0.1334	-0.02418	0.003773	1.476e-10	T	A	0.299989	2.37613	0.0181611	0.988347
rs2047814	11	48200115	C	T	0.5796	0.01235	0.002607	2.152e-06	C	T	-0.177539	-2.37607	0.0181638	0.988347
rs11246486	11	51292160	C	T	0.1339	-0.02406	0.003762	1.61e-10	T	C	0.303949	2.3757	0.0181818	0.988347
rs6994636	8	10046140	A	C	0.4961	0.01162	0.002579	6.545e-06	C	A	-0.172343	-2.37568	0.0181824	0.988347
rs11774003	8	9863323	T	A	0.1748	0.02232	0.003386	4.344e-11	A	T	-0.214581	-2.37539	0.0181968	0.988347
rs11559708	11	51284295	C	G	0.134	-0.02381	0.003762	2.473e-10	G	C	0.303445	2.37525	0.0182035	0.988347
rs28947170	2	113764675	C	T	0.1423	0.02051	0.003676	2.42e-08	T	C	-0.246264	-2.37443	0.0182429	0.988347
rs11040241	11	49095846	C	T	0.1992	-0.02012	0.003202	3.306e-10	T	C	0.230877	2.37435	0.0182467	0.988347
rs7924372	11	48556319	T	A	0.1288	-0.02914	0.003825	2.59e-14	A	T	0.308903	2.37428	0.0182503	0.988347
rs76686718	11	51381451	G	T	0.1338	-0.02432	0.003766	1.066e-10	T	G	0.297712	2.37411	0.0182586	0.988347
rs10036587	5	72898158	C	G	0.2104	-0.01831	0.00315	6.118e-09	G	C	-0.219561	-2.37338	0.0182941	0.988347
rs4704086	5	72887462	C	A	0.2104	-0.01807	0.003151	9.697e-09	A	C	-0.219573	-2.37322	0.0183019	0.988347
rs75758807	11	51307942	G	A	0.134	-0.02388	0.003763	2.209e-10	A	G	0.302355	2.37317	0.0183041	0.988347
rs77621379	11	51299792	T	A	0.1339	-0.02382	0.003764	2.475e-10	A	T	0.302642	2.37301	0.018312	0.988347
rs2864166	11	51295877	A	G	0.134	-0.0238	0.003762	2.525e-10	G	A	0.302774	2.37298	0.0183133	0.988347
rs11246530	11	51375636	G	A	0.1333	-0.02431	0.003774	1.18e-10	A	G	0.298818	2.37257	0.0183335	0.988347
rs11246590	11	51490937	C	T	0.1339	-0.02453	0.003763	7.165e-11	T	C	0.301092	2.37241	0.018341	0.988347
[truncated: 2,756 more rows]

## Sheet: Additional table 2
Additional table 2: SNPs suggestively associated to complicated appendicitis
rsid	CHR	BP	alleleA	alleleB	all_maf	all_OR	all_OR_lower	all_OR_upper	frequentist_add_pvalue	frequentist_add_beta_1	frequentist_add_se_1
rs6697807	1	167538836	G	A	0.178947	3.60759	1.91629	6.79165	5.19383e-06	1.15087	0.25256
rs10188360	2	8597823	A	G	0.424561	0.475027	0.328809	0.686266	5.0017e-06	-0.90956	0.199259
rs10190752	2	8597888	C	G	0.422807	0.470038	0.325307	0.679161	2.64809e-06	-0.94296	0.200784
rs4852113	2	240642799	G	A	0.431579	0.415039	0.286594	0.601051	6.14532e-06	-0.91088	0.201463
rs6440043	3	141589505	C	T	0.491228	0.441472	0.303877	0.641368	9.80219e-06	-0.851882	0.192668
rs6440044	3	141592212	A	G	0.491228	0.441472	0.303877	0.641368	9.80219e-06	-0.851882	0.192668
rs4441632	3	141592658	T	C	0.491228	0.441472	0.303877	0.641368	9.80219e-06	-0.851882	0.192668
rs13076111	3	141593466	C	T	0.491228	0.441472	0.303877	0.641368	9.80219e-06	-0.851882	0.192668
rs1560413	3	141596848	G	A	0.489474	0.437063	0.300821	0.635008	7.13202e-06	-0.868374	0.193414
rs1560412	3	141596871	G	C	0.489474	0.437063	0.300821	0.635008	7.13202e-06	-0.868374	0.193414
rs2115937	3	141605709	T	G	0.489474	0.437063	0.300821	0.635008	7.13202e-06	-0.868374	0.193414
rs9859932	3	141608807	G	A	0.489474	0.437063	0.300821	0.635008	7.13202e-06	-0.868374	0.193414
rs6790923	3	141610472	C	T	0.489474	0.437063	0.300821	0.635008	7.13202e-06	-0.868374	0.193414
rs4683645	3	141610807	A	G	0.489474	0.437063	0.300821	0.635008	7.13202e-06	-0.868374	0.193414
rs7639052	3	141611635	G	C	0.489474	0.437063	0.300821	0.635008	7.13202e-06	-0.868374	0.193414
rs1072982	3	141612373	C	G	0.489474	0.437063	0.300821	0.635008	7.13202e-06	-0.868374	0.193414
rs6773700	3	141613012	A	G	0.489474	0.437063	0.300821	0.635008	7.13202e-06	-0.868374	0.193414
rs7613107	3	141613964	T	G	0.489474	0.437063	0.300821	0.635008	7.13202e-06	-0.868374	0.193414
rs6440047	3	141616059	C	T	0.489474	0.437063	0.300821	0.635008	7.13202e-06	-0.868374	0.193414
rs2132694	4	101902306	C	T	0.201754	0.395604	0.258716	0.60492	9.17296e-06	-1.0343	0.23317
rs10462368	5	70695751	G	A	0.157895	0.368401	0.23208	0.584794	9.58696e-06	-1.1235	0.253825
rs13248934	8	26083235	T	C	0.147368	0.376796	0.234492	0.605457	8.66084e-06	-1.19953	0.269669
rs13257537	8	26083268	G	T	0.147368	0.376796	0.234492	0.605457	8.66084e-06	-1.19953	0.269669
rs7083226	10	65558896	T	C	0.254386	0.358725	0.24113	0.533668	3.86558e-07	-1.07224	0.211259
rs10995630	10	65565448	G	T	0.236842	0.360651	0.240617	0.540565	8.63877e-07	-1.04365	0.212108
rs10995632	10	65567961	C	T	0.236842	0.360651	0.240617	0.540565	8.63877e-07	-1.04365	0.212108
rs2688802	10	65569275	C	T	0.236842	0.360651	0.240617	0.540565	8.63877e-07	-1.04365	0.212108
rs2688803	10	65569948	A	G	0.236842	0.360651	0.240617	0.540565	8.63877e-07	-1.04365	0.212108
rs7079849	10	65573865	T	C	0.236842	0.360651	0.240617	0.540565	8.63877e-07	-1.04365	0.212108
rs2688810	10	65575103	T	C	0.236842	0.360651	0.240617	0.540565	8.63877e-07	-1.04365	0.212108
rs2619388	10	65575682	T	C	0.236842	0.360651	0.240617	0.540565	8.63877e-07	-1.04365	0.212108
rs2619387	10	65575812	A	G	0.236842	0.360651	0.240617	0.540565	8.63877e-07	-1.04365	0.212108
rs2688811	10	65576322	A	C	0.236842	0.360651	0.240617	0.540565	8.63877e-07	-1.04365	0.212108
rs2688812	10	65576676	T	C	0.236842	0.360651	0.240617	0.540565	8.63877e-07	-1.04365	0.212108
rs2619379	10	65576963	G	A	0.236842	0.360651	0.240617	0.540565	8.63877e-07	-1.04365	0.212108
rs3907241	10	65577409	C	G	0.236842	0.360651	0.240617	0.540565	8.63877e-07	-1.04365	0.212108
rs2688815	10	65577736	A	G	0.236842	0.360651	0.240617	0.540565	8.63877e-07	-1.04365	0.212108
rs2619377	10	65578989	T	A	0.236842	0.360651	0.240617	0.540565	8.63877e-07	-1.04365	0.212108
rs3864804	10	65579181	G	A	0.236842	0.360651	0.240617	0.540565	8.63877e-07	-1.04365	0.212108
rs7919227	10	65579781	T	G	0.236842	0.360651	0.240617	0.540565	8.63877e-07	-1.04365	0.212108
rs2619406	10	65580595	T	C	0.236842	0.360651	0.240617	0.540565	8.63877e-07	-1.04365	0.212108
rs3852419	10	65580597	T	A	0.236842	0.360651	0.240617	0.540565	8.63877e-07	-1.04365	0.212108
rs2461893	10	65581073	A	T	0.236842	0.360651	0.240617	0.540565	8.63877e-07	-1.04365	0.212108
rs2461894	10	65581126	A	G	0.236842	0.360651	0.240617	0.540565	8.63877e-07	-1.04365	0.212108
rs2619393	10	65582016	A	G	0.236842	0.360651	0.240617	0.540565	8.63877e-07	-1.04365	0.212108
rs2619391	10	65582219	G	C	0.236842	0.360651	0.240617	0.540565	8.63877e-07	-1.04365	0.212108
rs10218931	10	65582471	C	G	0.236842	0.360651	0.240617	0.540565	8.63877e-07	-1.04365	0.212108
rs2688817	10	65582699	A	T	0.236842	0.360651	0.240617	0.540565	8.63877e-07	-1.04365	0.212108
rs1916422	10	65583578	A	G	0.238596	0.351447	0.234653	0.526371	3.71538e-07	-1.07822	0.212123
rs1916423	10	65583650	A	G	0.238596	0.351447	0.234653	0.526371	3.71538e-07	-1.07822	0.212123
rs1904380	10	65583879	A	G	0.238596	0.351447	0.234653	0.526371	3.71538e-07	-1.07822	0.212123
rs7908903	10	65584072	T	C	0.238596	0.351447	0.234653	0.526371	3.71538e-07	-1.07822	0.212123
rs2688821	10	65585016	A	C	0.238596	0.351447	0.234653	0.526371	3.71538e-07	-1.07822	0.212123
rs2619382	10	65586161	C	G	0.238596	0.351447	0.234653	0.526371	3.71538e-07	-1.07822	0.212123
rs2394005	10	65587781	G	T	0.231579	0.342742	0.228063	0.515085	1.68327e-07	-1.13151	0.216297
rs4342907	10	65587841	C	A	0.231579	0.342742	0.228063	0.515085	1.68327e-07	-1.13151	0.216297
rs4427464	10	65587937	T	G	0.231579	0.342742	0.228063	0.515085	1.68327e-07	-1.13151	0.216297
rs12784832	10	65588232	C	T	0.34386	0.42	0.288857	0.610683	6.92492e-06	-0.848026	0.188619
rs1880063	10	65589408	C	T	0.34386	0.42	0.288857	0.610683	6.92492e-06	-0.848026	0.188619
rs9300748	13	88541566	G	A	0.207018	0.3812	0.250192	0.580808	5.56254e-06	-1.0235	0.225323
rs9518817	13	88556507	A	T	0.201754	0.360172	0.235594	0.550624	2.34044e-06	-1.06659	0.225897
rs12434822	14	20697600	G	T	0.408772	0.431485	0.298225	0.624292	6.58406e-06	-0.866156	0.192193
rs75551632	15	46996047	G	A	0.117544	0.315355	0.187582	0.530162	7.93323e-06	-1.24024	0.277647

## Sheet: Additional table 3
Additional table 3: SNPs suggestively associated to gangrenous appendicitis
rsid	CHR	BP	alleleA	alleleB	all_maf	all_OR	all_OR_lower	all_OR_upper	frequentist_add_pvalue	frequentist_add_beta_1	frequentist_add_se_1
rs11207762	1	62005407	A	G	0.112281	0.315432	0.185666	0.535895	7.05496e-06	-1.28326	0.285676
rs11207765	1	62008518	T	C	0.112281	0.315432	0.185666	0.535895	7.05496e-06	-1.28326	0.285676
rs68177243	1	62015011	G	A	0.112281	0.315432	0.185666	0.535895	7.05496e-06	-1.28326	0.285676
rs67639015	1	62015979	G	T	0.112281	0.315432	0.185666	0.535895	7.05496e-06	-1.28326	0.285676
rs745723	2	121112756	G	C	0.105263	0.312642	0.181235	0.539327	6.62106e-06	-1.35995	0.301841
rs13071458	3	66426241	A	C	0.433333	2.34606	1.61213	3.4141	7.3459e-06	0.832766	0.185744
rs197339	7	36414116	A	C	0.284211	2.6125	1.67526	4.07408	4.89349e-06	0.911143	0.199405
rs197344	7	36418813	T	C	0.273684	2.70769	1.71806	4.26736	4.24461e-06	0.915664	0.199099
rs197345	7	36421494	A	G	0.284211	2.6125	1.67526	4.07408	5.54334e-06	0.898444	0.19776
rs197349	7	36422398	T	A	0.273684	2.70769	1.71806	4.26736	4.24461e-06	0.915664	0.199099
rs197352	7	36424951	C	T	0.284211	2.6125	1.67526	4.07408	5.54334e-06	0.898444	0.19776
rs197355	7	36430661	A	G	0.273684	2.70769	1.71806	4.26736	4.24461e-06	0.915664	0.199099
rs197357	7	36431951	C	T	0.273684	2.70769	1.71806	4.26736	4.24461e-06	0.915664	0.199099
rs197364	7	36440050	T	C	0.273684	2.70769	1.71806	4.26736	4.24461e-06	0.915664	0.199099
rs197365	7	36440522	G	A	0.273684	2.70769	1.71806	4.26736	4.24461e-06	0.915664	0.199099
rs1968	9	140235695	C	G	0.119298	0.276111	0.164065	0.464679	4.25677e-07	-1.51754	0.300081
rs7895356	10	9966589	T	C	0.107018	0.25839	0.14929	0.447221	2.2159e-07	-1.56656	0.302409
rs4437940	10	10065243	A	G	0.121053	0.286769	0.171172	0.480431	7.45789e-07	-1.38672	0.280199
rs12807172	11	120497794	T	G	0.363158	0.426471	0.296687	0.613027	6.58589e-06	-0.858281	0.190448
rs7924856	11	120498051	A	G	0.364912	0.417199	0.290233	0.599709	3.15303e-06	-0.888716	0.190687
rs34489323	12	78369825	G	A	0.177193	0.379974	0.244927	0.589485	1.53569e-06	-1.18742	0.247042
rs12827002	12	78376548	A	G	0.182456	0.40638	0.263224	0.627391	8.97654e-06	-1.08917	0.245282
rs12816464	12	78383371	G	A	0.182456	0.40638	0.263224	0.627391	8.97654e-06	-1.08917	0.245282
rs11087475	20	2522155	T	C	0.407018	2.51797	1.71294	3.70135	4.60929e-06	0.82589	0.180253
rs1787422	21	39076961	C	T	0.452632	0.49359	0.345351	0.705459	6.66626e-06	-0.877232	0.194764

## Sheet: Additional table 4
Additional table 4: Replication of SNPs suggestively associated to appendicitis in the PanUKBB and to gangrenous appendicitis
rsid	chr	pos	ref_Pan-UKBB	alt_Pan-UKBB	beta_EUR_PanUKBB	se_EUR_PanUKBB	pval_EUR_PanUKBB	alleleA	alleleB	all_OR	add_pvalue	add_beta_1	add_se_1
rs2595112	4	111605764	G	C	-0.1326	0.02465	7.409e-08	G	C	1.4663	0.027712	0.422908	0.192114
rs112927894	4	111614678	T	C	0.1318	0.02448	7.318e-08	C	T	1.38943	0.0495545	0.378472	0.192725
rs2595076	4	111614823	G	C	-0.1306	0.02445	9.306e-08	G	C	1.38943	0.0495545	0.378472	0.192725
rs2723300	4	111614908	A	G	-0.1306	0.02445	9.273e-08	A	G	1.38943	0.0495545	0.378472	0.192725
rs2595075	4	111615708	G	A	-0.1309	0.02447	8.823e-08	G	A	1.38943	0.0495545	0.378472	0.192725
rs2723301	4	111616127	C	G	-0.1309	0.02448	8.905e-08	C	G	1.38943	0.0495545	0.378472	0.192725
rs2595074	4	111617105	T	A	-0.1315	0.02451	8.057e-08	T	A	1.38943	0.0495545	0.378472	0.192725
rs2723302	4	111617132	C	G	-0.1307	0.02453	9.937e-08	C	G	1.38943	0.0495545	0.378472	0.192725
rs2723303	4	111617137	A	G	-0.1306	0.02453	1.014e-07	A	G	1.38943	0.0495545	0.378472	0.192725
rs2218698	4	111617752	C	A	-0.132	0.02453	7.313e-08	C	A	1.38943	0.0495545	0.378472	0.192725
rs2218697	4	111617753	G	A	-0.1321	0.02453	7.271e-08	G	A	1.38943	0.0495545	0.378472	0.192725
rs1584429	4	111618547	C	G	-0.1258	0.02458	3.079e-07	C	G	1.38943	0.049593	0.378611	0.192828
rs1900828	4	111618922	A	G	-0.1094	0.02473	9.705e-06	A	G	1.61964	0.00661322	0.519077	0.191138
rs72667953	4	111620109	G	A	0.1221	0.02445	5.887e-07	A	G	1.44583	0.0298538	0.410775	0.189121
rs1579946	4	111620120	C	T	0.1224	0.02445	5.529e-07	T	C	1.44583	0.0298538	0.410775	0.189121
rs2122078	4	111621597	T	C	-0.1209	0.02439	7.12e-07	T	C	1.44583	0.0298538	0.410775	0.189121
rs59331198	4	111622395	A	G	0.122	0.02441	5.793e-07	G	A	1.44583	0.0298538	0.410775	0.189121
rs1448799	4	111622782	G	A	0.1221	0.02441	5.639e-07	A	G	1.44583	0.0298538	0.410775	0.189121
rs1448798	4	111623185	A	G	0.1222	0.02441	5.599e-07	G	A	1.44583	0.0298538	0.410775	0.189121
rs1900827	4	111623739	C	T	0.1222	0.02441	5.543e-07	T	C	1.44583	0.0298538	0.410775	0.189121
rs1375302	4	111625464	C	T	-0.121	0.02438	6.914e-07	C	T	1.48462	0.0221551	0.431959	0.188818
rs1375303	4	111625465	A	G	-0.1204	0.02438	7.874e-07	A	G	1.48462	0.0221551	0.431959	0.188818
rs2197814	4	111625494	C	A	0.1221	0.02441	5.655e-07	A	C	1.48462	0.0221551	0.431959	0.188818
rs969642	4	111625925	C	T	0.1225	0.02441	5.184e-07	T	C	1.48462	0.0221551	0.431959	0.188818
rs2595099	4	111626767	A	C	-0.1211	0.02439	6.838e-07	A	C	1.48462	0.0221551	0.431959	0.188818
rs2723313	4	111627489	A	G	-0.1212	0.02439	6.654e-07	A	G	1.48462	0.0221551	0.431959	0.188818
rs2595092	4	111627508	C	T	-0.1212	0.02439	6.658e-07	C	T	1.48462	0.0221551	0.431959	0.188818
rs1375301	4	111627854	T	C	-0.1213	0.02439	6.651e-07	T	C	1.48462	0.0221551	0.431959	0.188818
rs2245595	4	111628111	C	T	-0.122	0.02439	5.661e-07	C	T	1.48462	0.0221551	0.431959	0.188818
rs2595088	4	111628354	A	G	-0.1211	0.02439	6.839e-07	A	G	1.48462	0.0221551	0.431959	0.188818
rs981150	4	111628628	G	A	-0.1206	0.02439	7.571e-07	G	A	1.48462	0.0221551	0.431959	0.188818
rs16997169	4	111629081	C	T	0.1222	0.02442	5.542e-07	T	C	1.48462	0.0221551	0.431959	0.188818
rs4527540	4	111629138	T	C	0.123	0.02441	4.743e-07	C	T	1.48462	0.0221551	0.431959	0.188818
rs2595078	4	111629793	G	A	-0.1219	0.02439	5.862e-07	G	A	1.48462	0.0221551	0.431959	0.188818
rs11098087	4	111629934	C	T	0.123	0.02442	4.703e-07	T	C	1.48462	0.0221551	0.431959	0.188818
rs2723316	4	111634287	T	C	-0.1206	0.0244	7.759e-07	T	C	1.48462	0.0221551	0.431959	0.188818
rs2595084	4	111636559	A	G	-0.1214	0.02441	6.496e-07	A	G	1.48462	0.0218647	0.436426	0.190354
rs2595085	4	111636773	G	C	-0.1212	0.0244	6.848e-07	G	C	1.48462	0.0218647	0.436426	0.190354
rs2723318	4	111636972	G	T	-0.1209	0.02441	7.365e-07	G	T	1.48462	0.0218647	0.436426	0.190354
rs2723319	4	111637629	T	A	-0.1218	0.02442	6.132e-07	T	A	1.48462	0.0218647	0.436426	0.190354
rs1448817	4	111641053	A	G	0.2041	0.02619	6.598e-15	G	A	1.50704	0.0211617	0.433353	0.187999
rs67834349	4	111644002	A	G	0.2057	0.02626	4.826e-15	G	A	1.49829	0.0215426	0.436559	0.189945
rs10032150	4	111646618	A	G	0.207	0.02625	3.155e-15	G	A	1.47373	0.0270165	0.41813	0.18909
rs4307025	4	111657503	T	A	0.2093	0.02625	1.509e-15	A	T	1.47373	0.0270165	0.41813	0.18909
rs4722397	7	24910127	C	G	-0.1056	0.02354	7.313e-06	G	C	0.672638	0.047348	-0.384453	0.193858
